# Supplementary material for: 1′,1′′-Dimethyl-4′-(4-methyl­phen­yl)di­spiro­[11H-indeno­[1,2-b]quinoxaline-11,2′-pyrrolidine-3′,3′′-piperidin]-4′′-one
Source: Acta Crystallogr Sect E Struct Rep Online. 2013 Aug 23;69(Pt 9):o1466. doi: 10.1107/S1600536813022964 (PMC3884467; doi:10.1107/S1600536813022964)
Supplement: Supplementary file 1 [file e-69-o1466-sup1.cif]

##############################################################################
#                                                                            #
# This CIF contains the data in a paper accepted for publication in          #
# Acta Crystallographica Section E. It conforms to the requirements of       #
# Notes for Authors for Acta Crystallographica Section E, and has been       #
# peer reviewed under the auspices of the IUCr Commission on Journals.       #
#                                                                            #
# Full details of the Crystallographic Information File format               #
# are given in the paper "The Crystallographic Information File (CIF):       #
# a New Standard Archive File for Crystallography" by S. R. Hall, F. H.      #
# Allen and I. D. Brown [Acta Cryst. (1991), A47, 655-685].                  #
#                                                                            #
# The current version of the core CIF dictionary is obtainable from          #
# ftp://ftp.iucr.org/pub/cif_core.dic.                                       #
#                                                                            #
# Software is freely available for graphical display of the structure(s)     #
# in this CIF. For information consult the CIF software page                 #
# http://www.iucr.org/resources/cif/software.                                #
#                                                                            #
# This file may be used for bona fide research purposes within the           #
# scientific community so long as proper attribution is given to the journal # 
# article from which it was obtained.                                        #
#                                                                            #
##############################################################################
data_global
_audit_creation_method     'WinGX routine CIF_UPDATE'
_audit_conform_dict_name     cif_core.dic
_audit_conform_dict_version     2.3
_journal_date_recd_electronic     2013-08-13
_journal_date_accepted     2013-08-15
_journal_name_full     'Acta Crystallographica, Section E'
_journal_year     2013
_journal_volume     69
_journal_issue      9
_journal_page_first     o1466
_journal_page_last     o1466
_journal_paper_category     QO
_journal_paper_doi     10.1107/S1600536813022964
_journal_coeditor_code     TK5247
_publ_contact_author_name     'Dr P.L. Nilantha Lakshman'
_publ_contact_author_address
;
Department of Food science and Technology
University of Ruhuna
Mapalana
Kamburupitiya (81100)
Sri Lanka
;
_publ_contact_author_email     'plakshmannilantha@ymail.com'
_publ_contact_author_fax     '+94-41-2292384'
_publ_contact_author_phone     '+94-41-2292200'
_publ_section_title
;\
1',1''-Dimethyl-4'-(4-methylphenyl)dispiro[11<i>H</i>-indeno[1,2-b]quinoxaline-\
11,2'-pyrrolidine-3',3''-piperidin]-4''-one
;
loop_
    _publ_author_name
    _publ_author_footnote
    _publ_author_address
    'Nagalakshmi, R. A.' .
;
Department of Physics
The Madura College,
Madurai 625 011
India
;
    'Suresh, J.' .
;
Department of Physics
The Madura College,
Madurai 625 011
India
;
    'Malathi, K.' .
;
Department of Organic Chemistry
School of Chemistry
Madurai Kamaraj University
Madurai 625 021
India
;
    'Kumar, R. Ranjith' .
;
Department of Organic Chemistry
School of Chemistry
Madurai Kamaraj University
Madurai 625 021
India
;
    'Lakshman, P. L. N.' .
;
Department of Food Science and Technology
University of Ruhuna
Mapalana
Kamburupitiya 81100
Sri Lanka
;
_publ_section_synopsis     .
data_I
_audit_creation_method     SHELXL-97
_chemical_name_systematic
;\
1',1''-Dimethyl-4'-(4-methylphenyl)dispiro[11<i>H</i>-\
indeno[1,2-b]quinoxaline-11,2'-pyrrolidine-3',3''-piperidin]-4''-one
;
_chemical_name_common     ?
_chemical_formula_moiety     'C31 H30 N4 O'
_chemical_formula_sum     'C31 H30 N4 O'
_chemical_formula_iupac     'C31 H30 N4 O'
_chemical_formula_weight     474.59
_chemical_melting_point     ?
_symmetry_cell_setting     monoclinic
_symmetry_space_group_name_H-M     'C 2/c'
_symmetry_space_group_name_Hall     '-C 2yc'
loop_
    _symmetry_equiv_pos_as_xyz
    'x, y, z'
    '-x, y, -z+1/2'
    'x+1/2, y+1/2, z'
    '-x+1/2, y+1/2, -z+1/2'
    '-x, -y, -z'
    'x, -y, z-1/2'
    '-x+1/2, -y+1/2, -z'
    'x+1/2, -y+1/2, z-1/2'
_cell_length_a     22.3183(7)
_cell_length_b     14.4411(5)
_cell_length_c     17.2474(6)
_cell_angle_alpha     90.00
_cell_angle_beta     116.547(2)
_cell_angle_gamma     90.00
_cell_volume     4972.8(3)
_cell_formula_units_Z     8
_cell_measurement_reflns_used     2000
_cell_measurement_theta_min     2
_cell_measurement_theta_max     31
_cell_measurement_temperature     293(2)
_exptl_crystal_description     block
_exptl_crystal_colour     green
_exptl_crystal_size_max     0.21
_exptl_crystal_size_mid     0.19
_exptl_crystal_size_min     0.18
_exptl_crystal_density_diffrn     1.268
_exptl_crystal_density_meas     ?
_exptl_crystal_density_method     'not measured'
_exptl_crystal_F_000     2016
_exptl_absorpt_coefficient_mu     0.078
_exptl_absorpt_correction_type     multi-scan
_exptl_absorpt_process_details     '(SADABS; Sheldrick, 1996)'
_exptl_absorpt_correction_T_min     0.967
_exptl_absorpt_correction_T_max     0.974
_exptl_special_details     .
_diffrn_ambient_temperature     293(2)
_diffrn_radiation_type     MoK\a
_diffrn_radiation_wavelength     0.71073
_diffrn_radiation_source     'fine-focus sealed tube'
_diffrn_radiation_monochromator     graphite
_diffrn_measurement_device_type     'Bruker Kappa APEXII'
_diffrn_measurement_method     '\w & \j'
_diffrn_detector_area_resol_mean     0
_diffrn_reflns_number     22517
_diffrn_reflns_av_R_equivalents     0.0312
_diffrn_reflns_av_sigmaI/netI     0.0285
_diffrn_reflns_theta_min     2.04
_diffrn_reflns_theta_max     25.38
_diffrn_reflns_theta_full     25.38
_diffrn_measured_fraction_theta_max     0.995
_diffrn_measured_fraction_theta_full     0.995
_diffrn_reflns_limit_h_min     -26
_diffrn_reflns_limit_h_max     25
_diffrn_reflns_limit_k_min     -17
_diffrn_reflns_limit_k_max     17
_diffrn_reflns_limit_l_min     -20
_diffrn_reflns_limit_l_max     20
_diffrn_standards_number     0
_diffrn_standards_interval_count     0
_diffrn_standards_interval_time     0
_diffrn_standards_decay_%     ?
_refine_special_details
;
Refinement of <i>F</i>^2^ against ALL reflections. The weighted <i>R</i>-factor
<i>wR</i> and goodness of fit <i>S</i> are based on <i>F</i>^2^, conventional
<i>R</i>-factors <i>R</i> are based on <i>F</i>, with <i>F</i> set to zero for
negative <i>F</i>^2^. The threshold expression of <i>F</i>^2^ > \s
(<i>F</i>^2^) is used only for calculating <i>R</i>-factors(gt) <i>etc</i>.
and is not relevant to the choice of reflections for refinement.
<i>R</i>-factors based on <i>F</i>.^2^ are statistically about twice as large
as those based on <i>F</i>, and <i>R</i>-factors based on ALL data will be
even larger.
;
_reflns_number_total     4550
_reflns_number_gt     3034
_reflns_threshold_expression     I>2\s(I)
_refine_ls_structure_factor_coef     Fsqd
_refine_ls_matrix_type     full
_refine_ls_R_factor_all     0.0709
_refine_ls_R_factor_gt     0.0421
_refine_ls_wR_factor_gt     0.1091
_refine_ls_wR_factor_ref     0.1244
_refine_ls_goodness_of_fit_ref     1.040
_refine_ls_restrained_S_all     1.040
_refine_ls_number_reflns     4550
_refine_ls_number_parameters     327
_refine_ls_number_restraints     0
_refine_ls_hydrogen_treatment     constr
_refine_ls_weighting_scheme     calc
_refine_ls_weighting_details
         'calc w=1/[\s^2^(Fo^2^)+(0.0634P)^2^+0.8964P] where P=(Fo^2^+2Fc^2^)/3'
_atom_sites_solution_hydrogens     geom
_atom_sites_solution_primary     direct
_atom_sites_solution_secondary     difmap
_refine_ls_shift/su_max     0.000
_refine_ls_shift/su_mean     0.000
_refine_diff_density_max     0.183
_refine_diff_density_min     -0.123
_refine_ls_extinction_method     'SHELXL97 (Sheldrick, 2008)'
_refine_ls_extinction_coef     0.0021(3)
_refine_ls_extinction_expression
                                  'Fc^*^=kFc[1+0.001xFc^2^\l^3^/sin(2\q)]^-1/4^'
loop_
    _atom_type_symbol
    _atom_type_description
    _atom_type_scat_dispersion_real
    _atom_type_scat_dispersion_imag
    _atom_type_scat_source
    'C' 'C' 0.0033 0.0016
                         'International Tables Vol C Tables 4.2.6.8 and 6.1.1.4'
    'H' 'H' 0.0000 0.0000
                         'International Tables Vol C Tables 4.2.6.8 and 6.1.1.4'
    'N' 'N' 0.0061 0.0033
                         'International Tables Vol C Tables 4.2.6.8 and 6.1.1.4'
    'O' 'O' 0.0106 0.0060
                         'International Tables Vol C Tables 4.2.6.8 and 6.1.1.4'
_computing_data_collection     'APEX2 (Bruker, 2004)'
_computing_cell_refinement     'SAINT (Bruker, 2004)'
_computing_data_reduction     'SAINT (Bruker, 2004)'
_computing_structure_solution     'SHELXS97 (Sheldrick, 2008)'
_computing_structure_refinement     'SHELXL97 (Sheldrick, 2008)'
_computing_molecular_graphics     'PLATON (Spek, 2009)'
_computing_publication_material     'SHELXL97 (Sheldrick, 2008)'
loop_
    _atom_site_type_symbol
    _atom_site_label
    _atom_site_fract_x
    _atom_site_fract_y
    _atom_site_fract_z
    _atom_site_U_iso_or_equiv
    _atom_site_adp_type
    _atom_site_calc_flag
    _atom_site_refinement_flags
    _atom_site_occupancy
    _atom_site_symmetry_multiplicity
    _atom_site_disorder_assembly
    _atom_site_disorder_group
    C C1 0.19283(9) 0.44011(12) 0.17083(12) 0.0662(5) Uani d . 1 1 . .
    H H1A 0.1556 0.4180 0.1193 0.099 Uiso calc R 1 1 . .
    H H1B 0.2142 0.4902 0.1562 0.099 Uiso calc R 1 1 . .
    H H1C 0.1772 0.4614 0.2113 0.099 Uiso calc R 1 1 . .
    C C2 0.26183(9) 0.31684(11) 0.15307(11) 0.0566(4) Uani d . 1 1 . .
    H H2A 0.2837 0.3582 0.1293 0.068 Uiso calc R 1 1 . .
    H H2B 0.2245 0.2865 0.1060 0.068 Uiso calc R 1 1 . .
    C C3 0.31046(8) 0.24719(10) 0.21449(10) 0.0515(4) Uani d . 1 1 . .
    H H3 0.2835 0.2026 0.2282 0.062 Uiso calc R 1 1 . .
    C C4 0.35031(8) 0.30452(10) 0.29852(10) 0.0497(4) Uani d . 1 1 . .
    C C5 0.30037(8) 0.38860(10) 0.28912(10) 0.0494(4) Uani d . 1 1 . .
    C C6 0.28097(8) 0.40162(11) 0.36293(11) 0.0522(4) Uani d . 1 1 . .
    C C7 0.30097(8) 0.48735(12) 0.40302(10) 0.0548(4) Uani d . 1 1 . .
    C C8 0.28659(10) 0.51283(14) 0.47011(11) 0.0694(5) Uani d . 1 1 . .
    H H8 0.3003 0.5699 0.4972 0.083 Uiso calc R 1 1 . .
    C C9 0.25172(11) 0.45217(16) 0.49585(13) 0.0780(6) Uani d . 1 1 . .
    H H9 0.2422 0.4680 0.5414 0.094 Uiso calc R 1 1 . .
    C C10 0.23070(10) 0.36849(15) 0.45534(12) 0.0714(5) Uani d . 1 1 . .
    H H10 0.2065 0.3288 0.4733 0.086 Uiso calc R 1 1 . .
    C C11 0.24484(9) 0.34188(13) 0.38817(11) 0.0615(5) Uani d . 1 1 . .
    H H11 0.2303 0.2851 0.3607 0.074 Uiso calc R 1 1 . .
    C C12 0.32976(8) 0.48350(10) 0.28851(10) 0.0489(4) Uani d . 1 1 . .
    C C13 0.33176(8) 0.53940(11) 0.35792(10) 0.0510(4) Uani d . 1 1 . .
    C C14 0.37575(8) 0.65677(11) 0.31451(11) 0.0554(4) Uani d . 1 1 . .
    C C15 0.37010(8) 0.60413(11) 0.24282(11) 0.0540(4) Uani d . 1 1 . .
    C C16 0.39018(9) 0.64307(13) 0.18372(12) 0.0653(5) Uani d . 1 1 . .
    H H16 0.3863 0.6091 0.1359 0.078 Uiso calc R 1 1 . .
    C C17 0.41534(10) 0.73044(14) 0.19630(15) 0.0768(6) Uani d . 1 1 . .
    H H17 0.4282 0.7561 0.1566 0.092 Uiso calc R 1 1 . .
    C C18 0.42209(10) 0.78177(14) 0.26775(15) 0.0787(6) Uani d . 1 1 . .
    H H18 0.4400 0.8412 0.2759 0.094 Uiso calc R 1 1 . .
    C C19 0.40282(10) 0.74624(12) 0.32589(13) 0.0688(5) Uani d . 1 1 . .
    H H19 0.4076 0.7814 0.3735 0.083 Uiso calc R 1 1 . .
    C C31 0.35014(8) 0.19158(10) 0.17934(11) 0.0518(4) Uani d . 1 1 . .
    C C32 0.35959(11) 0.21834(12) 0.10931(12) 0.0686(5) Uani d . 1 1 . .
    H H32 0.3428 0.2751 0.0832 0.082 Uiso calc R 1 1 . .
    C C33 0.39341(11) 0.16312(14) 0.07647(13) 0.0769(6) Uani d . 1 1 . .
    H H33 0.3988 0.1840 0.0290 0.092 Uiso calc R 1 1 . .
    C C34 0.41901(11) 0.07944(15) 0.11128(14) 0.0785(6) Uani d . 1 1 . .
    C C35 0.40965(15) 0.05333(16) 0.18085(18) 0.1093(9) Uani d . 1 1 . .
    H H35 0.4264 -0.0036 0.2066 0.131 Uiso calc R 1 1 . .
    C C36 0.37650(13) 0.10758(14) 0.21450(16) 0.0908(7) Uani d . 1 1 . .
    H H36 0.3718 0.0866 0.2625 0.109 Uiso calc R 1 1 . .
    C C37 0.45532(15) 0.0190(2) 0.07414(18) 0.1260(10) Uani d . 1 1 . .
    H H37A 0.4938 -0.0084 0.1206 0.189 Uiso calc R 1 1 . .
    H H37B 0.4694 0.0560 0.0390 0.189 Uiso calc R 1 1 . .
    H H37C 0.4258 -0.0290 0.0393 0.189 Uiso calc R 1 1 . .
    C C41 0.41760(8) 0.33778(12) 0.30566(11) 0.0563(4) Uani d . 1 1 . .
    H H41A 0.4444 0.2846 0.3062 0.068 Uiso calc R 1 1 . .
    H H41B 0.4100 0.3751 0.2554 0.068 Uiso calc R 1 1 . .
    C C42 0.51060(10) 0.44002(16) 0.38092(16) 0.0959(7) Uani d . 1 1 . .
    H H42A 0.4946 0.4798 0.3311 0.144 Uiso calc R 1 1 . .
    H H42B 0.5410 0.3953 0.3771 0.144 Uiso calc R 1 1 . .
    H H42C 0.5334 0.4763 0.4325 0.144 Uiso calc R 1 1 . .
    C C43 0.47597(11) 0.33179(16) 0.45900(13) 0.0862(7) Uani d . 1 1 . .
    H H43A 0.5019 0.3672 0.5112 0.103 Uiso calc R 1 1 . .
    H H43B 0.5045 0.2835 0.4547 0.103 Uiso calc R 1 1 . .
    C C44 0.41635(11) 0.28845(15) 0.46469(12) 0.0812(6) Uani d . 1 1 . .
    H H44A 0.4321 0.2401 0.5083 0.097 Uiso calc R 1 1 . .
    H H44B 0.3944 0.3352 0.4834 0.097 Uiso calc R 1 1 . .
    C C45 0.36603(10) 0.24775(13) 0.38038(12) 0.0633(5) Uani d . 1 1 . .
    N N1 0.24057(7) 0.36540(9) 0.20961(9) 0.0539(4) Uani d . 1 1 . .
    N N2 0.45411(7) 0.39221(11) 0.38393(10) 0.0678(4) Uani d . 1 1 . .
    N N3 0.34651(7) 0.51439(9) 0.22985(9) 0.0539(4) Uani d . 1 1 . .
    N N4 0.35471(7) 0.62400(9) 0.37323(9) 0.0581(4) Uani d . 1 1 . .
    O O1 0.34059(9) 0.17381(10) 0.37835(10) 0.0914(5) Uani d . 1 1 . .
loop_
    _atom_site_aniso_label
    _atom_site_aniso_U_11
    _atom_site_aniso_U_22
    _atom_site_aniso_U_33
    _atom_site_aniso_U_12
    _atom_site_aniso_U_13
    _atom_site_aniso_U_23
    C1 0.0577(11) 0.0755(12) 0.0587(12) 0.0110(9) 0.0200(10) 0.0029(9)
    C2 0.0560(10) 0.0630(10) 0.0429(10) -0.0017(8) 0.0151(9) -0.0044(8)
    C3 0.0545(10) 0.0525(9) 0.0458(10) -0.0054(8) 0.0207(8) 0.0003(7)
    C4 0.0529(10) 0.0545(9) 0.0402(9) 0.0012(8) 0.0194(8) 0.0015(7)
    C5 0.0488(9) 0.0563(9) 0.0410(9) -0.0019(7) 0.0183(8) -0.0003(7)
    C6 0.0484(10) 0.0637(10) 0.0434(10) 0.0044(8) 0.0194(8) 0.0042(8)
    C7 0.0516(10) 0.0692(11) 0.0409(10) 0.0051(8) 0.0182(8) 0.0006(8)
    C8 0.0735(13) 0.0864(13) 0.0489(11) 0.0002(11) 0.0278(11) -0.0106(9)
    C9 0.0778(14) 0.1113(16) 0.0546(12) 0.0052(13) 0.0382(12) -0.0022(11)
    C10 0.0655(13) 0.0987(15) 0.0574(12) 0.0015(11) 0.0340(11) 0.0109(11)
    C11 0.0584(11) 0.0710(11) 0.0551(11) -0.0014(9) 0.0253(10) 0.0046(9)
    C12 0.0459(9) 0.0567(9) 0.0388(9) 0.0025(7) 0.0142(8) 0.0017(7)
    C13 0.0478(9) 0.0570(9) 0.0401(9) 0.0044(8) 0.0125(8) -0.0005(7)
    C14 0.0460(10) 0.0554(10) 0.0531(11) 0.0040(8) 0.0116(9) 0.0055(8)
    C15 0.0452(9) 0.0595(10) 0.0488(10) 0.0002(8) 0.0135(8) 0.0054(8)
    C16 0.0568(11) 0.0755(12) 0.0581(11) -0.0078(10) 0.0206(9) 0.0066(9)
    C17 0.0658(13) 0.0817(14) 0.0754(15) -0.0125(11) 0.0249(12) 0.0156(11)
    C18 0.0703(13) 0.0621(11) 0.0868(16) -0.0120(10) 0.0200(12) 0.0099(11)
    C19 0.0633(12) 0.0571(10) 0.0694(13) -0.0012(9) 0.0148(11) -0.0001(9)
    C31 0.0562(10) 0.0485(9) 0.0479(10) -0.0066(8) 0.0208(9) -0.0032(7)
    C32 0.0949(15) 0.0591(10) 0.0577(12) 0.0070(10) 0.0393(12) 0.0031(9)
    C33 0.0916(16) 0.0868(14) 0.0614(13) 0.0064(12) 0.0424(12) -0.0036(10)
    C34 0.0772(14) 0.0866(14) 0.0653(14) 0.0195(12) 0.0261(12) -0.0074(11)
    C35 0.154(3) 0.0787(15) 0.117(2) 0.0533(16) 0.080(2) 0.0320(14)
    C36 0.131(2) 0.0701(12) 0.0980(18) 0.0313(13) 0.0746(17) 0.0290(11)
    C37 0.132(2) 0.145(2) 0.102(2) 0.062(2) 0.0533(19) -0.0064(17)
    C41 0.0504(10) 0.0623(10) 0.0505(10) 0.0030(8) 0.0175(9) -0.0039(8)
    C42 0.0582(13) 0.1049(17) 0.1071(19) -0.0202(12) 0.0213(13) -0.0308(14)
    C43 0.0697(14) 0.1080(17) 0.0532(13) 0.0155(13) 0.0028(11) -0.0076(11)
    C44 0.0850(15) 0.1026(15) 0.0442(12) 0.0253(13) 0.0184(11) 0.0128(10)
    C45 0.0728(13) 0.0675(11) 0.0522(11) 0.0126(10) 0.0302(10) 0.0098(9)
    N1 0.0486(8) 0.0615(8) 0.0444(8) 0.0015(7) 0.0145(7) -0.0019(6)
    N2 0.0520(9) 0.0787(10) 0.0581(10) -0.0012(8) 0.0116(8) -0.0140(8)
    N3 0.0557(9) 0.0589(8) 0.0449(8) -0.0018(7) 0.0205(7) 0.0019(6)
    N4 0.0559(9) 0.0584(8) 0.0507(9) 0.0016(7) 0.0154(7) -0.0038(7)
    O1 0.1314(14) 0.0729(9) 0.0757(10) -0.0015(9) 0.0515(10) 0.0191(7)
_geom_special_details
;
All e.s.d.'s (except the e.s.d. in the dihedral angle between two l.s. planes)
are estimated using the full covariance matrix. The cell e.s.d.'s are taken
into account individually in the estimation of e.s.d.'s in distances, angles
and torsion angles; correlations between e.s.d.'s in cell parameters are only
used when they are defined by crystal symmetry. An approximate (isotropic)
treatment of cell e.s.d.'s is used for estimating e.s.d.'s involving l.s.
planes.
;
loop_
    _geom_bond_atom_site_label_1
    _geom_bond_atom_site_label_2
    _geom_bond_site_symmetry_2
    _geom_bond_distance
    _geom_bond_publ_flag
    C1 N1 . 1.452(2) ?
    C1 H1A . 0.9600 ?
    C1 H1B . 0.9600 ?
    C1 H1C . 0.9600 ?
    C2 N1 . 1.443(2) ?
    C2 C3 . 1.511(2) ?
    C2 H2A . 0.9700 ?
    C2 H2B . 0.9700 ?
    C3 C31 . 1.509(2) ?
    C3 C4 . 1.557(2) ?
    C3 H3 . 0.9800 ?
    C4 C41 . 1.528(2) ?
    C4 C45 . 1.532(2) ?
    C4 C5 . 1.607(2) ?
    C5 N1 . 1.462(2) ?
    C5 C12 . 1.521(2) ?
    C5 C6 . 1.528(2) ?
    C6 C11 . 1.378(2) ?
    C6 C7 . 1.391(2) ?
    C7 C8 . 1.382(2) ?
    C7 C13 . 1.456(2) ?
    C8 C9 . 1.371(3) ?
    C8 H8 . 0.9300 ?
    C9 C10 . 1.369(3) ?
    C9 H9 . 0.9300 ?
    C10 C11 . 1.384(2) ?
    C10 H10 . 0.9300 ?
    C11 H11 . 0.9300 ?
    C12 N3 . 1.3041(19) ?
    C12 C13 . 1.428(2) ?
    C13 N4 . 1.305(2) ?
    C14 N4 . 1.377(2) ?
    C14 C19 . 1.403(2) ?
    C14 C15 . 1.408(2) ?
    C15 N3 . 1.379(2) ?
    C15 C16 . 1.401(2) ?
    C16 C17 . 1.359(3) ?
    C16 H16 . 0.9300 ?
    C17 C18 . 1.387(3) ?
    C17 H17 . 0.9300 ?
    C18 C19 . 1.356(3) ?
    C18 H18 . 0.9300 ?
    C19 H19 . 0.9300 ?
    C31 C36 . 1.366(2) ?
    C31 C32 . 1.371(2) ?
    C32 C33 . 1.382(3) ?
    C32 H32 . 0.9300 ?
    C33 C34 . 1.357(3) ?
    C33 H33 . 0.9300 ?
    C34 C35 . 1.360(3) ?
    C34 C37 . 1.515(3) ?
    C35 C36 . 1.372(3) ?
    C35 H35 . 0.9300 ?
    C36 H36 . 0.9300 ?
    C37 H37A . 0.9600 ?
    C37 H37B . 0.9600 ?
    C37 H37C . 0.9600 ?
    C41 N2 . 1.456(2) ?
    C41 H41A . 0.9700 ?
    C41 H41B . 0.9700 ?
    C42 N2 . 1.459(2) ?
    C42 H42A . 0.9600 ?
    C42 H42B . 0.9600 ?
    C42 H42C . 0.9600 ?
    C43 N2 . 1.453(3) ?
    C43 C44 . 1.513(3) ?
    C43 H43A . 0.9700 ?
    C43 H43B . 0.9700 ?
    C44 C45 . 1.504(3) ?
    C44 H44A . 0.9700 ?
    C44 H44B . 0.9700 ?
    C45 O1 . 1.202(2) ?
loop_
    _geom_angle_atom_site_label_1
    _geom_angle_atom_site_label_2
    _geom_angle_atom_site_label_3
    _geom_angle_site_symmetry_1
    _geom_angle_site_symmetry_3
    _geom_angle
    _geom_angle_publ_flag
    N1 C1 H1A . . 109.5 ?
    N1 C1 H1B . . 109.5 ?
    H1A C1 H1B . . 109.5 ?
    N1 C1 H1C . . 109.5 ?
    H1A C1 H1C . . 109.5 ?
    H1B C1 H1C . . 109.5 ?
    N1 C2 C3 . . 101.52(13) ?
    N1 C2 H2A . . 111.5 ?
    C3 C2 H2A . . 111.5 ?
    N1 C2 H2B . . 111.5 ?
    C3 C2 H2B . . 111.5 ?
    H2A C2 H2B . . 109.3 ?
    C31 C3 C2 . . 116.05(13) ?
    C31 C3 C4 . . 117.60(14) ?
    C2 C3 C4 . . 103.36(12) ?
    C31 C3 H3 . . 106.3 ?
    C2 C3 H3 . . 106.3 ?
    C4 C3 H3 . . 106.3 ?
    C41 C4 C45 . . 106.37(14) ?
    C41 C4 C3 . . 111.96(12) ?
    C45 C4 C3 . . 111.94(13) ?
    C41 C4 C5 . . 112.52(12) ?
    C45 C4 C5 . . 111.13(12) ?
    C3 C4 C5 . . 103.06(12) ?
    N1 C5 C12 . . 114.56(13) ?
    N1 C5 C6 . . 109.26(13) ?
    C12 C5 C6 . . 100.27(12) ?
    N1 C5 C4 . . 102.87(12) ?
    C12 C5 C4 . . 113.56(12) ?
    C6 C5 C4 . . 116.79(12) ?
    C11 C6 C7 . . 120.22(15) ?
    C11 C6 C5 . . 127.58(15) ?
    C7 C6 C5 . . 112.10(14) ?
    C8 C7 C6 . . 120.69(16) ?
    C8 C7 C13 . . 130.67(16) ?
    C6 C7 C13 . . 108.49(13) ?
    C9 C8 C7 . . 118.62(18) ?
    C9 C8 H8 . . 120.7 ?
    C7 C8 H8 . . 120.7 ?
    C10 C9 C8 . . 120.89(17) ?
    C10 C9 H9 . . 119.6 ?
    C8 C9 H9 . . 119.6 ?
    C9 C10 C11 . . 121.17(18) ?
    C9 C10 H10 . . 119.4 ?
    C11 C10 H10 . . 119.4 ?
    C6 C11 C10 . . 118.38(17) ?
    C6 C11 H11 . . 120.8 ?
    C10 C11 H11 . . 120.8 ?
    N3 C12 C13 . . 123.00(14) ?
    N3 C12 C5 . . 125.97(14) ?
    C13 C12 C5 . . 110.83(13) ?
    N4 C13 C12 . . 124.14(15) ?
    N4 C13 C7 . . 127.68(15) ?
    C12 C13 C7 . . 108.10(14) ?
    N4 C14 C19 . . 118.75(16) ?
    N4 C14 C15 . . 122.30(15) ?
    C19 C14 C15 . . 118.95(16) ?
    N3 C15 C16 . . 118.83(16) ?
    N3 C15 C14 . . 121.84(15) ?
    C16 C15 C14 . . 119.32(16) ?
    C17 C16 C15 . . 120.02(19) ?
    C17 C16 H16 . . 120.0 ?
    C15 C16 H16 . . 120.0 ?
    C16 C17 C18 . . 120.73(19) ?
    C16 C17 H17 . . 119.6 ?
    C18 C17 H17 . . 119.6 ?
    C19 C18 C17 . . 120.68(18) ?
    C19 C18 H18 . . 119.7 ?
    C17 C18 H18 . . 119.7 ?
    C18 C19 C14 . . 120.28(19) ?
    C18 C19 H19 . . 119.9 ?
    C14 C19 H19 . . 119.9 ?
    C36 C31 C32 . . 115.86(16) ?
    C36 C31 C3 . . 120.51(15) ?
    C32 C31 C3 . . 123.56(15) ?
    C31 C32 C33 . . 121.72(17) ?
    C31 C32 H32 . . 119.1 ?
    C33 C32 H32 . . 119.1 ?
    C34 C33 C32 . . 122.13(18) ?
    C34 C33 H33 . . 118.9 ?
    C32 C33 H33 . . 118.9 ?
    C33 C34 C35 . . 115.91(18) ?
    C33 C34 C37 . . 121.7(2) ?
    C35 C34 C37 . . 122.4(2) ?
    C34 C35 C36 . . 122.7(2) ?
    C34 C35 H35 . . 118.7 ?
    C36 C35 H35 . . 118.7 ?
    C31 C36 C35 . . 121.73(19) ?
    C31 C36 H36 . . 119.1 ?
    C35 C36 H36 . . 119.1 ?
    C34 C37 H37A . . 109.5 ?
    C34 C37 H37B . . 109.5 ?
    H37A C37 H37B . . 109.5 ?
    C34 C37 H37C . . 109.5 ?
    H37A C37 H37C . . 109.5 ?
    H37B C37 H37C . . 109.5 ?
    N2 C41 C4 . . 111.52(13) ?
    N2 C41 H41A . . 109.3 ?
    C4 C41 H41A . . 109.3 ?
    N2 C41 H41B . . 109.3 ?
    C4 C41 H41B . . 109.3 ?
    H41A C41 H41B . . 108.0 ?
    N2 C42 H42A . . 109.5 ?
    N2 C42 H42B . . 109.5 ?
    H42A C42 H42B . . 109.5 ?
    N2 C42 H42C . . 109.5 ?
    H42A C42 H42C . . 109.5 ?
    H42B C42 H42C . . 109.5 ?
    N2 C43 C44 . . 110.57(17) ?
    N2 C43 H43A . . 109.5 ?
    C44 C43 H43A . . 109.5 ?
    N2 C43 H43B . . 109.5 ?
    C44 C43 H43B . . 109.5 ?
    H43A C43 H43B . . 108.1 ?
    C45 C44 C43 . . 113.41(16) ?
    C45 C44 H44A . . 108.9 ?
    C43 C44 H44A . . 108.9 ?
    C45 C44 H44B . . 108.9 ?
    C43 C44 H44B . . 108.9 ?
    H44A C44 H44B . . 107.7 ?
    O1 C45 C44 . . 120.93(18) ?
    O1 C45 C4 . . 122.54(18) ?
    C44 C45 C4 . . 116.52(17) ?
    C2 N1 C1 . . 116.41(13) ?
    C2 N1 C5 . . 107.90(12) ?
    C1 N1 C5 . . 115.85(13) ?
    C43 N2 C41 . . 109.14(15) ?
    C43 N2 C42 . . 111.38(17) ?
    C41 N2 C42 . . 110.91(15) ?
    C12 N3 C15 . . 114.63(14) ?
    C13 N4 C14 . . 113.89(14) ?
loop_
    _geom_torsion_atom_site_label_1
    _geom_torsion_atom_site_label_2
    _geom_torsion_atom_site_label_3
    _geom_torsion_atom_site_label_4
    _geom_torsion_site_symmetry_1
    _geom_torsion_site_symmetry_2
    _geom_torsion_site_symmetry_3
    _geom_torsion_site_symmetry_4
    _geom_torsion
    _geom_torsion_publ_flag
    N1 C2 C3 C31 . . . . -172.10(13) ?
    N1 C2 C3 C4 . . . . -41.85(15) ?
    C31 C3 C4 C41 . . . . 30.84(19) ?
    C2 C3 C4 C41 . . . . -98.47(15) ?
    C31 C3 C4 C45 . . . . -88.50(17) ?
    C2 C3 C4 C45 . . . . 142.19(14) ?
    C31 C3 C4 C5 . . . . 152.00(13) ?
    C2 C3 C4 C5 . . . . 22.69(14) ?
    C41 C4 C5 N1 . . . . 124.83(13) ?
    C45 C4 C5 N1 . . . . -116.00(15) ?
    C3 C4 C5 N1 . . . . 4.05(14) ?
    C41 C4 C5 C12 . . . . 0.45(18) ?
    C45 C4 C5 C12 . . . . 119.62(15) ?
    C3 C4 C5 C12 . . . . -120.33(13) ?
    C41 C4 C5 C6 . . . . -115.54(15) ?
    C45 C4 C5 C6 . . . . 3.63(19) ?
    C3 C4 C5 C6 . . . . 123.68(14) ?
    N1 C5 C6 C11 . . . . 51.5(2) ?
    C12 C5 C6 C11 . . . . 172.17(17) ?
    C4 C5 C6 C11 . . . . -64.7(2) ?
    N1 C5 C6 C7 . . . . -125.00(15) ?
    C12 C5 C6 C7 . . . . -4.29(17) ?
    C4 C5 C6 C7 . . . . 118.85(16) ?
    C11 C6 C7 C8 . . . . 1.8(3) ?
    C5 C6 C7 C8 . . . . 178.55(15) ?
    C11 C6 C7 C13 . . . . -174.11(15) ?
    C5 C6 C7 C13 . . . . 2.64(19) ?
    C6 C7 C8 C9 . . . . -0.5(3) ?
    C13 C7 C8 C9 . . . . 174.35(18) ?
    C7 C8 C9 C10 . . . . -0.9(3) ?
    C8 C9 C10 C11 . . . . 1.0(3) ?
    C7 C6 C11 C10 . . . . -1.6(3) ?
    C5 C6 C11 C10 . . . . -177.83(17) ?
    C9 C10 C11 C6 . . . . 0.2(3) ?
    N1 C5 C12 N3 . . . . -53.7(2) ?
    C6 C5 C12 N3 . . . . -170.56(15) ?
    C4 C5 C12 N3 . . . . 64.1(2) ?
    N1 C5 C12 C13 . . . . 121.29(15) ?
    C6 C5 C12 C13 . . . . 4.46(17) ?
    C4 C5 C12 C13 . . . . -120.91(14) ?
    N3 C12 C13 N4 . . . . -5.0(3) ?
    C5 C12 C13 N4 . . . . 179.81(15) ?
    N3 C12 C13 C7 . . . . 171.94(15) ?
    C5 C12 C13 C7 . . . . -3.26(18) ?
    C8 C7 C13 N4 . . . . 1.8(3) ?
    C6 C7 C13 N4 . . . . 177.18(16) ?
    C8 C7 C13 C12 . . . . -174.98(18) ?
    C6 C7 C13 C12 . . . . 0.39(19) ?
    N4 C14 C15 N3 . . . . -3.7(3) ?
    C19 C14 C15 N3 . . . . 177.29(15) ?
    N4 C14 C15 C16 . . . . 177.59(16) ?
    C19 C14 C15 C16 . . . . -1.4(2) ?
    N3 C15 C16 C17 . . . . -178.18(16) ?
    C14 C15 C16 C17 . . . . 0.6(3) ?
    C15 C16 C17 C18 . . . . 0.6(3) ?
    C16 C17 C18 C19 . . . . -0.9(3) ?
    C17 C18 C19 C14 . . . . 0.0(3) ?
    N4 C14 C19 C18 . . . . -177.93(16) ?
    C15 C14 C19 C18 . . . . 1.1(3) ?
    C2 C3 C31 C36 . . . . -156.72(18) ?
    C4 C3 C31 C36 . . . . 80.2(2) ?
    C2 C3 C31 C32 . . . . 20.2(2) ?
    C4 C3 C31 C32 . . . . -102.9(2) ?
    C36 C31 C32 C33 . . . . 0.3(3) ?
    C3 C31 C32 C33 . . . . -176.66(18) ?
    C31 C32 C33 C34 . . . . 0.2(3) ?
    C32 C33 C34 C35 . . . . -0.3(3) ?
    C32 C33 C34 C37 . . . . 179.3(2) ?
    C33 C34 C35 C36 . . . . 0.0(4) ?
    C37 C34 C35 C36 . . . . -179.6(3) ?
    C32 C31 C36 C35 . . . . -0.7(3) ?
    C3 C31 C36 C35 . . . . 176.4(2) ?
    C34 C35 C36 C31 . . . . 0.6(4) ?
    C45 C4 C41 N2 . . . . -58.10(18) ?
    C3 C4 C41 N2 . . . . 179.34(13) ?
    C5 C4 C41 N2 . . . . 63.81(17) ?
    N2 C43 C44 C45 . . . . 48.0(2) ?
    C43 C44 C45 O1 . . . . 137.3(2) ?
    C43 C44 C45 C4 . . . . -41.7(2) ?
    C41 C4 C45 O1 . . . . -134.21(18) ?
    C3 C4 C45 O1 . . . . -11.6(2) ?
    C5 C4 C45 O1 . . . . 103.01(19) ?
    C41 C4 C45 C44 . . . . 44.83(19) ?
    C3 C4 C45 C44 . . . . 167.41(15) ?
    C5 C4 C45 C44 . . . . -77.95(19) ?
    C3 C2 N1 C1 . . . . 179.32(13) ?
    C3 C2 N1 C5 . . . . 47.10(16) ?
    C12 C5 N1 C2 . . . . 92.15(15) ?
    C6 C5 N1 C2 . . . . -156.30(13) ?
    C4 C5 N1 C2 . . . . -31.57(15) ?
    C12 C5 N1 C1 . . . . -40.37(18) ?
    C6 C5 N1 C1 . . . . 71.18(16) ?
    C4 C5 N1 C1 . . . . -164.10(13) ?
    C44 C43 N2 C41 . . . . -61.5(2) ?
    C44 C43 N2 C42 . . . . 175.73(17) ?
    C4 C41 N2 C43 . . . . 69.31(18) ?
    C4 C41 N2 C42 . . . . -167.62(16) ?
    C13 C12 N3 C15 . . . . 3.6(2) ?
    C5 C12 N3 C15 . . . . 178.01(14) ?
    C16 C15 N3 C12 . . . . 179.20(15) ?
    C14 C15 N3 C12 . . . . 0.5(2) ?
    C12 C13 N4 C14 . . . . 1.6(2) ?
    C7 C13 N4 C14 . . . . -174.70(15) ?
    C19 C14 N4 C13 . . . . -178.54(15) ?
    C15 C14 N4 C13 . . . . 2.4(2) ?
loop_
    _geom_hbond_atom_site_label_D
    _geom_hbond_atom_site_label_H
    _geom_hbond_atom_site_label_A
    _geom_hbond_site_symmetry_A
    _geom_hbond_distance_DH
    _geom_hbond_distance_HA
    _geom_hbond_distance_DA
    _geom_hbond_angle_DHA
    C3 H3 O1 . 0.98 2.36 2.804(2) 107
    C41 H41B N3 . 0.97 2.39 2.980(2) 119
    C11 H11 Cg1 6_545 0.93 2.94 3.692(2) 139
