# Supplementary material for: 1′,1′′-Dimethyl-4′-(4-methyl­phen­yl)di­spiro­[11H-indeno­[1,2-b]quinoxaline-11,2′-pyrrolidine-3′,3′′-piperidin]-4′′-one
Source: Acta Crystallogr Sect E Struct Rep Online. 2013 Aug 23;69(Pt 9):o1466. doi: 10.1107/S1600536813022964 (PMC3884467; doi:10.1107/S1600536813022964)
Supplement: Supplementary file 2 [file e-69-o1466-Isup2.hkl]

#
# h,k,l, Fc-squared, Fo-squared, sigma(Fo-squared) and status flag
#
data_I
_shelx_title ' NAGALAKKM3 in C2/c'
_shelx_refln_list_code          4
_shelx_F_calc_maximum      476.85
_exptl_crystal_F_000      2016.00
_reflns_d_resolution_high  0.8289
 
loop_
 _symmetry_equiv_pos_as_xyz
 'x, y, z'
 '-x, y, -z+1/2'
 'x+1/2, y+1/2, z'
 '-x+1/2, y+1/2, -z+1/2'
 '-x, -y, -z'
 'x, -y, z-1/2'
 '-x+1/2, -y+1/2, -z'
 'x+1/2, -y+1/2, z-1/2'
 
_cell_length_a    22.3183
_cell_length_b    14.4411
_cell_length_c    17.2474
_cell_angle_alpha  90.000
_cell_angle_beta  116.547
_cell_angle_gamma  90.000
 
_shelx_F_squared_multiplier     1.000
 
loop_
 _refln_index_h
 _refln_index_k
 _refln_index_l
 _refln_F_squared_calc
 _refln_F_squared_meas
 _refln_F_squared_sigma
 _refln_observed_status
   2   0   0    56964.29    36780.36    935.58 o
   4   0   0    42525.94    45050.39    557.08 o
   6   0   0     7180.52     6522.31     87.01 o
   8   0   0     6063.39     5380.78     75.35 o
  10   0   0     1839.77     1838.67     38.46 o
  12   0   0     2632.85     2406.40     41.72 o
  14   0   0      465.00      534.23     18.98 o
  16   0   0      144.71      158.91     14.74 o
  18   0   0     1513.31     1383.12     39.48 o
  20   0   0      205.82      243.60     19.93 o
   3   1   0    16694.55    16646.60    121.10 o
   5   1   0    25023.58    25281.09    190.34 o
   7   1   0     6049.75     6023.36     51.88 o
   9   1   0        2.79       -1.70      3.40 o
  11   1   0      206.25      167.36      7.30 o
  13   1   0        0.96       -2.61      5.49 o
  15   1   0      141.56      132.94      8.84 o
  17   1   0      167.96      147.18     11.02 o
  19   1   0      431.24      387.37     17.52 o
  21   1   0      224.72      179.34     17.42 o
   0   2   0     5038.89     4646.03     49.55 o
   2   2   0     6158.40     5749.71     45.14 o
   4   2   0    40734.07    41518.22    310.77 o
   6   2   0    18542.61    18710.81    142.91 o
   8   2   0     5334.09     5662.13     52.94 o
  10   2   0      126.64      153.63      6.47 o
  12   2   0      763.81      716.08     19.34 o
  14   2   0      168.44      159.53     10.81 o
  16   2   0       24.03        1.00      9.68 o
  18   2   0      913.63      911.05     24.75 o
  20   2   0        7.14        3.32      9.85 o
  22   2   0       93.23       98.27     29.45 o
   1   3   0     7645.37     6941.34     45.13 o
   3   3   0    35244.68    35739.23    266.82 o
   5   3   0    19580.51    19671.82    150.01 o
   7   3   0     1592.40     1681.02     21.12 o
   9   3   0     1053.93      956.50     18.31 o
  11   3   0       21.64       40.44      6.05 o
  13   3   0     2115.59     2192.70     37.37 o
  15   3   0      642.98      729.14     27.45 o
  17   3   0      223.99      235.94     18.75 o
  19   3   0      284.88      339.35     19.87 o
  21   3   0        2.34        0.29     20.48 o
  23   3   0       27.43       20.61     21.73 o
   0   4   0        7.08        5.30      2.11 o
   2   4   0      640.79      616.17      6.85 o
   4   4   0     3147.43     2901.68     27.80 o
   6   4   0     6932.72     7031.57     63.95 o
   8   4   0    15993.87    16332.41    149.46 o
  10   4   0     1377.32     1486.82     23.17 o
  12   4   0     2465.90     2419.74     36.32 o
  14   4   0      199.73      191.59     15.78 o
  16   4   0      377.41      324.47     15.89 o
  18   4   0        9.26        9.69     12.04 o
  20   4   0       31.57       21.71     15.74 o
  22   4   0        0.40       -0.05     27.60 o
   1   5   0      625.06      644.91      8.80 o
   3   5   0      268.53      267.82      5.21 o
   5   5   0       54.39       50.80      4.55 o
   7   5   0      759.80      515.35     11.39 o
   9   5   0       11.08        3.97      7.09 o
  11   5   0     2270.17     2139.67     33.07 o
  13   5   0      857.07      915.57     21.27 o
  15   5   0      487.66      455.76     18.25 o
  17   5   0       41.02       30.11     11.14 o
  19   5   0      162.29      212.84     26.35 o
  21   5   0       29.64       12.12     29.55 o
  23   5   0       38.55       47.59     32.77 o
   0   6   0     4695.98     4598.29     46.15 o
   2   6   0     5686.62     6015.64     46.02 o
   4   6   0      534.94      526.71      9.23 o
   6   6   0      846.55      929.03     17.15 o
   8   6   0     1706.31     1639.30     24.68 o
  10   6   0     2824.37     2820.69     39.96 o
  12   6   0      682.38      648.51     17.62 o
  14   6   0      314.55      340.17     14.61 o
  16   6   0      163.45      157.24     12.65 o
  18   6   0      174.03      177.69     18.43 o
  20   6   0       14.10        0.94     20.11 o
  22   6   0      331.26      345.13     34.14 o
   1   7   0     4977.83     5093.30     41.89 o
   3   7   0     9538.43    10065.51     80.71 o
   5   7   0      213.38      186.45      6.61 o
   7   7   0      408.51      484.79     13.56 o
   9   7   0      432.65      394.99     12.84 o
  11   7   0      232.32      240.75     11.32 o
  13   7   0      151.69      123.22     10.98 o
  15   7   0      640.25      556.57     20.52 o
  17   7   0      460.50      531.19     31.42 o
  19   7   0        1.11       -2.19     39.60 o
  21   7   0       43.57       56.11     24.58 o
   0   8   0     4082.78     4457.84     54.05 o
   2   8   0     1097.61     1249.78     16.16 o
   4   8   0      333.75      291.71      7.87 o
   6   8   0      154.63      173.92      7.41 o
   8   8   0        3.74        3.56      5.07 o
  10   8   0      118.94      140.83      9.92 o
  12   8   0     1726.45     1797.01     33.99 o
  14   8   0       11.15       -3.27      9.04 o
  16   8   0       55.67       35.97     12.87 o
  18   8   0        7.76       28.42     15.86 o
  20   8   0       14.14       18.59     23.38 o
   1   9   0      846.85      900.06     13.84 o
   3   9   0     3904.94     3949.84     39.70 o
   5   9   0      582.86      628.99     13.34 o
   7   9   0      441.21      393.68     21.65 o
   9   9   0      168.19      171.97      9.19 o
  11   9   0        9.32       -3.75      7.51 o
  13   9   0       91.58      104.25     11.12 o
  15   9   0        1.59       -0.30     11.81 o
  17   9   0      405.59      412.59     26.01 o
  19   9   0      163.25      229.99     47.50 o
   0  10   0       16.59       10.56      6.24 o
   2  10   0       72.96       88.38      6.35 o
   4  10   0       42.80       55.64      6.04 o
   6  10   0     1106.75     1117.35     20.19 o
   8  10   0      528.45      483.68     13.64 o
  10  10   0     1090.37     1035.38     18.03 o
  12  10   0      561.74      538.40     18.53 o
  14  10   0     1202.44     1277.10     34.67 o
  16  10   0      286.78      334.40     23.12 o
  18  10   0       12.29       -9.64     19.29 o
   1  11   0        6.34        0.68      4.97 o
   3  11   0       40.23       35.69      6.12 o
   5  11   0      782.50      768.51     17.32 o
   7  11   0      775.40      713.33     18.45 o
   9  11   0      265.46      239.64     11.29 o
  11  11   0      448.49      430.60     17.51 o
  13  11   0        0.38       -4.87      9.75 o
  15  11   0        1.37       13.60     13.18 o
  17  11   0        0.99       -7.26     17.52 o
   0  12   0      133.04      119.42     10.83 o
   2  12   0       17.16       10.25      6.10 o
   4  12   0       56.15       29.65      7.13 o
   6  12   0       20.71        5.99      7.38 o
   8  12   0       40.25       50.76      9.40 o
  10  12   0      277.25      265.28     15.35 o
  12  12   0       59.14       44.49     12.49 o
  14  12   0       16.30        9.62     11.79 o
  16  12   0       19.92       30.46     20.54 o
   1  13   0        4.72        1.49      7.24 o
   3  13   0       34.51       21.43      7.76 o
   5  13   0      194.23      196.87     12.33 o
   7  13   0        9.39        3.55      7.70 o
   9  13   0      213.00      172.91     14.08 o
  11  13   0       68.61      106.90     13.33 o
  13  13   0       38.21       31.53     12.78 o
  15  13   0        4.83       13.55     14.07 o
   0  14   0      384.68      348.25     19.98 o
   2  14   0       83.88       74.48      9.84 o
   4  14   0       52.00       19.85      8.76 o
   6  14   0      196.21      152.60     14.80 o
   8  14   0        3.60        9.27     10.22 o
  10  14   0        2.34       -4.97      9.95 o
  12  14   0       99.03       97.40     15.17 o
  14  14   0       26.90       30.47     15.65 o
   1  15   0       32.19       19.35     10.91 o
   3  15   0        0.04        2.06      9.78 o
   5  15   0        2.30       -5.10     10.20 o
   7  15   0      217.64      297.57     18.61 o
   9  15   0       19.10       17.43     12.22 o
  11  15   0        1.87       -6.34     12.67 o
   0  16   0       28.45       57.94     15.40 o
   2  16   0       80.04       62.27     12.48 o
   4  16   0        3.90       -6.06     12.12 o
   6  16   0       75.43      103.31     15.36 o
   8  16   0        0.83       16.47     14.42 o
   1  17   0        0.33       -5.92     11.84 o
   3  17   0       28.42       32.51     12.29 o
   5  17   0        1.51       -9.65     19.30 o
 -23   1   1        0.79        4.68     27.31 o
 -21   1   1      178.55      204.14     15.63 o
 -19   1   1       73.12       73.54     10.12 o
 -17   1   1      459.52      467.76     15.43 o
 -15   1   1       94.58       77.85      7.36 o
 -13   1   1        0.79       -1.82      4.31 o
 -11   1   1       33.28       29.47      5.53 o
  -9   1   1     3946.67     4183.23     40.36 o
  -7   1   1     1376.31     1253.73     14.11 o
  -5   1   1      631.34      627.04      7.19 o
  -3   1   1     5524.94     4919.23     42.21 o
   1   1   1    11940.01     9278.90    567.94 o
   3   1   1    11785.68    11331.34    102.10 o
   5   1   1    47522.16    48874.48    426.87 o
   7   1   1     3180.01     2985.02     32.48 o
   9   1   1     2011.08     2166.79     26.65 o
  11   1   1      795.40      764.99     16.03 o
  13   1   1       80.63       86.16      8.44 o
  15   1   1      221.93      204.23     14.55 o
  17   1   1      419.85      340.60     15.91 o
  19   1   1       74.10       79.44     11.87 o
  21   1   1        1.29       -7.23     14.45 o
 -24   2   1        4.09       52.86     34.72 o
 -22   2   1       26.87       18.45     17.86 o
 -20   2   1      175.53      161.73     13.21 o
 -18   2   1        3.80        0.65     10.81 o
 -16   2   1       34.14       47.39      7.86 o
 -14   2   1       17.25       16.62      6.55 o
 -12   2   1       19.86       14.40      4.70 o
 -10   2   1      241.13      273.69      9.33 o
  -8   2   1     2418.29     2329.30     22.35 o
  -6   2   1    13711.43    13829.39    101.74 o
  -4   2   1    53454.46    54582.33    393.08 o
  -2   2   1    49378.07    49554.04    315.85 o
   0   2   1      564.74      462.01      4.67 o
   2   2   1       34.67       20.65      2.05 o
   4   2   1   227386.50   260400.20   2276.59 o
   6   2   1     4165.12     4310.06     41.21 o
   8   2   1    12084.26    12112.86    112.77 o
  10   2   1       51.04       64.84      6.96 o
  12   2   1     4066.70     3778.92     50.20 o
  14   2   1      468.84      461.67     17.25 o
  16   2   1       45.75       50.23     16.41 o
  18   2   1      658.60      653.17     26.51 o
  20   2   1      115.45      121.39     13.75 o
  22   2   1       20.47       17.36     25.94 o
 -23   3   1      114.77      125.02     23.78 o
 -21   3   1      229.51      264.43     38.92 o
 -19   3   1      225.79      231.38     14.09 o
 -17   3   1        7.47       -0.25      8.52 o
 -15   3   1      184.23      148.50     11.11 o
 -13   3   1      150.59      118.20      9.36 o
 -11   3   1     3006.95     2763.98     32.72 o
  -9   3   1      188.22      206.30      6.90 o
  -7   3   1    15518.54    15979.47    140.16 o
  -5   3   1    17979.10    17272.54    132.13 o
  -3   3   1    99934.13   103464.76    678.84 o
  -1   3   1     4697.56     4573.61     28.64 o
   1   3   1     7735.99     7569.68     54.34 o
   3   3   1     3692.88     3531.52     31.99 o
   5   3   1      279.12      194.22      6.35 o
   7   3   1    27681.48    28197.37    236.89 o
   9   3   1     2780.54     2689.31     34.29 o
  11   3   1     3080.19     3384.17     45.78 o
  13   3   1        1.43       -3.16      7.63 o
  15   3   1      867.81      846.07     24.28 o
  17   3   1      793.18      798.25     28.44 o
  19   3   1       82.20       63.93     14.90 o
  21   3   1       44.47       72.92     40.96 o
  23   3   1      141.67      202.99     28.10 o
 -22   4   1        0.42       -9.20     18.40 o
 -20   4   1      273.04      381.10     62.33 o
 -18   4   1      140.50      157.76     13.57 o
 -16   4   1      498.49      440.62     17.33 o
 -14   4   1      188.37      192.15     10.87 o
 -12   4   1      864.44      908.11     21.92 o
 -10   4   1     1761.44     1803.61     22.60 o
  -8   4   1        0.73       -1.93      3.86 o
  -6   4   1     5959.26     5985.84     54.88 o
  -4   4   1     2379.98     2194.92     18.97 o
  -2   4   1        0.63       -0.69      1.38 o
   0   4   1      646.62      661.64      6.63 o
   2   4   1     1760.08     1619.57     15.75 o
   4   4   1     3151.39     3200.00     34.28 o
   6   4   1    21211.50    20596.31    186.02 o
   8   4   1      835.35     1011.84     19.38 o
  10   4   1     1464.22     1322.02     22.38 o
  12   4   1     3685.10     3782.89     51.43 o
  14   4   1      364.68      350.13     15.90 o
  16   4   1       45.34       38.53     12.37 o
  18   4   1      204.90      182.62     17.70 o
  20   4   1        3.17        5.17     15.84 o
  22   4   1        0.35       15.26     20.94 o
 -23   5   1        0.09       -7.69     24.48 o
 -21   5   1       11.08       12.26     18.98 o
 -19   5   1       17.92        3.48     12.05 o
 -17   5   1      357.69      359.38     16.95 o
 -15   5   1      677.70      690.35     19.30 o
 -13   5   1        7.00       13.24      6.70 o
 -11   5   1      827.34      883.78     18.62 o
  -9   5   1      969.56      883.00     14.46 o
  -7   5   1    13109.08    13103.85    107.91 o
  -5   5   1     1524.79     1631.13     17.23 o
  -3   5   1      222.39      203.24      4.54 o
  -1   5   1     1429.50     1486.09     12.10 o
   1   5   1     1813.67     1640.41     14.09 o
   3   5   1       42.25       39.47      3.67 o
   5   5   1      171.37      166.90      7.09 o
   7   5   1       95.19       89.42      7.52 o
   9   5   1     3272.55     3352.89     41.68 o
  11   5   1     2520.03     2589.15     38.78 o
  13   5   1     1626.76     1514.95     29.11 o
  15   5   1        4.65        6.97      9.86 o
  17   5   1      820.54      854.29     30.93 o
  19   5   1      203.13      204.90     19.31 o
  21   5   1        6.17       18.96     25.75 o
 -22   6   1       12.11       40.68     36.57 o
 -20   6   1       40.15       51.12     27.60 o
 -18   6   1       16.84       16.63     13.27 o
 -16   6   1        1.67       14.86      9.01 o
 -14   6   1        0.08        5.23      7.49 o
 -12   6   1        0.87        0.93      6.08 o
 -10   6   1      702.43      779.71     17.06 o
  -8   6   1      995.90     1207.34     17.26 o
  -6   6   1     2417.41     2576.17     25.47 o
  -4   6   1     3397.23     3882.88     31.83 o
  -2   6   1      131.31      134.47      4.07 o
   0   6   1       81.46       98.75      3.80 o
   2   6   1     7235.89     7466.80     60.80 o
   4   6   1     2736.71     3067.30     34.69 o
   6   6   1        6.48        6.38      5.05 o
   8   6   1      636.01      658.46     17.22 o
  10   6   1      251.29      228.92     11.48 o
  12   6   1      851.49      911.48     21.76 o
  14   6   1      182.61      171.20     12.69 o
  16   6   1     1172.72     1145.56     30.13 o
  18   6   1       19.30       -4.67     13.31 o
  20   6   1      315.85      291.73     31.33 o
 -21   7   1        2.66      -10.63     21.26 o
 -19   7   1       12.89        5.80     20.15 o
 -17   7   1      715.69      662.10     24.72 o
 -15   7   1      704.55      770.03     21.40 o
 -13   7   1      777.02      792.49     19.45 o
 -11   7   1     1262.92     1236.81     32.36 o
  -9   7   1        0.60       -0.97      4.49 o
  -7   7   1      572.47      614.10     10.97 o
  -5   7   1     1792.07     1909.69     20.82 o
  -3   7   1      269.24      294.61      7.44 o
  -1   7   1     1823.51     1869.42     19.20 o
   1   7   1     1067.40      990.75     13.49 o
   3   7   1        7.70        2.53      3.68 o
   5   7   1     5577.22     5819.91     56.11 o
   7   7   1      621.06      667.32     17.67 o
   9   7   1      103.16      115.77     11.36 o
  11   7   1      150.70      169.25     12.60 o
  13   7   1     3247.02     3175.05     47.88 o
  15   7   1      154.63      162.29     13.41 o
  17   7   1       37.45       51.74     15.64 o
  19   7   1      139.48      119.11     31.94 o
  21   7   1      134.57      146.04     29.01 o
 -20   8   1       25.64       69.46     24.63 o
 -18   8   1      294.37      332.61     29.48 o
 -16   8   1      228.71      272.40     17.99 o
 -14   8   1       64.70       67.12      9.63 o
 -12   8   1      109.09       94.12      8.79 o
 -10   8   1       79.87       75.71      5.52 o
  -8   8   1      113.84      123.68      6.73 o
  -6   8   1      187.24      239.43      7.49 o
  -4   8   1        8.49        6.59      3.78 o
  -2   8   1      837.17      934.65     13.14 o
   0   8   1       85.09       98.13      5.11 o
   2   8   1     1890.67     1921.22     21.59 o
   4   8   1     1249.60     1191.04     17.89 o
   6   8   1      560.97      556.58     13.28 o
   8   8   1      383.93      376.02     15.92 o
  10   8   1        0.24        6.61      7.79 o
  12   8   1     2031.51     2011.03     35.43 o
  14   8   1        1.79       -4.78      9.56 o
  16   8   1      149.00      167.40     16.80 o
  18   8   1      332.33      354.75     28.79 o
  20   8   1        0.78        0.37     22.14 o
 -21   9   1       36.29       80.99     27.74 o
 -19   9   1       43.53       30.95     19.61 o
 -17   9   1       21.24        5.85     14.86 o
 -15   9   1      442.88      418.73     20.91 o
 -13   9   1     1922.21     1946.86     35.68 o
 -11   9   1     1216.33     1178.15     23.59 o
  -9   9   1      120.44      147.49      6.35 o
  -7   9   1       14.04       13.34      4.87 o
  -5   9   1      127.17      136.95      6.73 o
  -3   9   1     2154.20     2237.68     27.23 o
  -1   9   1     2517.87     2580.73     27.00 o
   1   9   1     1302.67     1307.37     18.29 o
   3   9   1      723.69      738.08     13.74 o
   5   9   1      873.61      946.97     16.84 o
   7   9   1     1002.49     1052.39     19.54 o
   9   9   1        1.87       -3.05      6.10 o
  11   9   1      419.44      351.26     15.44 o
  13   9   1      974.46      944.31     29.75 o
  15   9   1      262.64      286.80     19.33 o
  17   9   1      247.04      250.16     20.13 o
  19   9   1       65.33      127.96     28.26 o
 -20  10   1        2.72       -9.59     19.18 o
 -18  10   1        2.23        5.45     18.09 o
 -16  10   1      127.49      156.22     21.68 o
 -14  10   1       21.16       18.13     12.94 o
 -12  10   1        8.42       17.23      9.82 o
 -10  10   1       21.50       29.47      9.42 o
  -8  10   1      630.18      582.74     14.18 o
  -6  10   1      175.12      206.83      9.25 o
  -4  10   1      433.81      352.46     10.53 o
  -2  10   1       36.06       35.10      5.06 o
   0  10   1       31.35       23.59      5.03 o
   2  10   1        4.35        3.58      4.73 o
   4  10   1      232.99      221.28      9.11 o
   6  10   1       44.34       53.56      7.41 o
   8  10   1      212.32      217.20     10.46 o
  10  10   1       32.11       34.05      6.92 o
  12  10   1        9.14       -5.58     11.17 o
  14  10   1       61.48       66.99     14.49 o
  16  10   1        1.76       17.43     14.20 o
  18  10   1       26.08       16.16     19.65 o
 -19  11   1       87.45      150.82     26.91 o
 -17  11   1       36.76        6.75     18.53 o
 -15  11   1        3.56       10.97     11.61 o
 -13  11   1      414.38      388.45     17.27 o
 -11  11   1      418.71      440.62     17.61 o
  -9  11   1     1193.13     1122.08     25.66 o
  -7  11   1       39.78       21.32      6.84 o
  -5  11   1        2.50       -3.22      6.43 o
  -3  11   1      326.02      290.49     10.36 o
  -1  11   1       11.96       12.22      4.94 o
   1  11   1        0.16       -2.48      4.96 o
   3  11   1        6.65       -2.55      5.10 o
   5  11   1      395.99      359.87     12.77 o
   7  11   1        2.93        0.75      6.96 o
   9  11   1      255.97      238.17     13.26 o
  11  11   1       12.88        5.74      7.84 o
  13  11   1      210.24      229.79     16.49 o
  15  11   1       59.68       70.29     15.55 o
  17  11   1        9.15       20.93     33.23 o
 -18  12   1       50.71       39.40     35.50 o
 -16  12   1       32.20       14.76     13.98 o
 -14  12   1        3.00        1.50     11.28 o
 -12  12   1        0.12       -1.26      9.76 o
 -10  12   1       62.72       32.13     10.11 o
  -8  12   1      516.26      505.36     14.63 o
  -6  12   1      338.10      324.79     13.82 o
  -4  12   1       16.21       22.04      7.34 o
  -2  12   1        5.42       -3.00      6.01 o
   0  12   1       24.63       12.35      6.21 o
   2  12   1        0.98        4.18      5.99 o
   4  12   1        0.04        1.41      9.27 o
   6  12   1        0.13       -3.43      6.85 o
   8  12   1        1.62       -3.58      7.16 o
  10  12   1      436.56      426.93     18.19 o
  12  12   1       74.40       65.07     12.30 o
  14  12   1       92.32       73.41     15.79 o
  16  12   1       15.94       34.44     16.70 o
 -15  13   1       25.21       46.78     14.73 o
 -13  13   1        2.31        5.33     11.65 o
 -11  13   1        0.64       -4.83      9.66 o
  -9  13   1       86.41      110.09     12.29 o
  -7  13   1      966.31     1009.49     27.62 o
  -5  13   1     1026.42     1042.30     22.01 o
  -3  13   1      372.16      392.66     14.13 o
  -1  13   1        0.60       -3.28      6.57 o
   1  13   1      477.44      470.45     15.35 o
   3  13   1      283.95      291.46     12.23 o
   5  13   1       46.48       50.42      9.32 o
   7  13   1       11.67        1.72      7.59 o
   9  13   1       22.99       -2.31      9.67 o
  11  13   1        0.22       -5.04     10.08 o
  13  13   1       41.52       35.90     13.19 o
  15  13   1       22.20       24.10     15.27 o
 -14  14   1        3.24       17.72     18.96 o
 -12  14   1       31.76       35.06     13.26 o
 -10  14   1        0.67       -5.05     10.11 o
  -8  14   1       81.39       84.36     13.28 o
  -6  14   1       26.15        3.21     10.77 o
  -4  14   1        4.17        2.90      8.35 o
  -2  14   1        4.29       -3.99      7.98 o
   0  14   1       58.22       82.38     10.04 o
   2  14   1       66.27       72.01     11.02 o
   4  14   1       20.03        0.96      8.23 o
   6  14   1        0.22        7.34      9.76 o
   8  14   1       89.87       80.73     12.43 o
  10  14   1        3.94       -5.17     10.33 o
  12  14   1       44.85       40.05     13.84 o
 -11  15   1       40.87       26.35     15.97 o
  -9  15   1        0.58       -6.24     12.48 o
  -7  15   1        0.29       -0.11     11.13 o
  -5  15   1        0.13        7.27     10.82 o
  -3  15   1      117.48      117.73     13.23 o
  -1  15   1      145.27      144.37     11.96 o
   1  15   1       34.68       19.76      9.40 o
   3  15   1       17.60       39.29     11.54 o
   5  15   1        0.07       -5.25     10.51 o
   7  15   1        4.14       -4.95      9.91 o
   9  15   1       92.71       95.10     14.15 o
  11  15   1       12.82       13.06     13.23 o
 -10  16   1       19.94       54.81     33.94 o
  -8  16   1        0.24        4.02     14.18 o
  -6  16   1       43.37       54.87     15.38 o
  -4  16   1       16.17       20.21     11.34 o
  -2  16   1       65.01       53.69     12.18 o
   0  16   1       55.50       45.52     11.90 o
   2  16   1        1.25       -5.25     10.49 o
   4  16   1      183.26      204.63     18.36 o
   6  16   1        0.71       -6.04     12.07 o
   8  16   1       79.00       73.27     16.55 o
  -5  17   1      154.88      204.17     20.18 o
  -3  17   1       98.60       94.58     19.97 o
  -1  17   1       15.53       23.96     13.48 o
   1  17   1        0.09       -4.15     11.96 o
   3  17   1       11.91       -4.58     13.62 o
 -24   0   2        4.61       31.01     27.31 o
 -22   0   2      245.04      264.92     39.60 o
 -20   0   2        2.02       -0.38     11.90 o
 -18   0   2       59.64       45.64     11.86 o
 -16   0   2        2.35        5.49      8.94 o
 -14   0   2     1960.71     1940.86     32.53 o
 -12   0   2     2123.42     2188.60     33.49 o
 -10   0   2      868.56      901.37     17.08 o
  -8   0   2     9512.05     9093.12    106.00 o
  -6   0   2      348.98      274.26      5.53 o
  -4   0   2    14872.11    13591.89    154.79 o
  -2   0   2    49707.25    48913.05   1379.29 o
   0   0   2   100296.71   102676.94   5429.96 o
   2   0   2     1764.39     1691.89     57.42 o
   4   0   2   207147.22   243560.75   6370.28 o
   6   0   2    10025.74    10140.97    133.48 o
   8   0   2     1592.40     1486.57     33.88 o
  10   0   2      634.96      611.97     22.33 o
  12   0   2      309.18      309.40     17.42 o
  14   0   2      178.87      151.19     26.92 o
  16   0   2      368.35      389.71     26.32 o
  18   0   2      940.18      889.75     41.03 o
  20   0   2        3.41        9.83     17.65 o
  22   0   2      139.31      190.00     32.38 o
 -23   1   2      163.57      181.82     25.91 o
 -21   1   2       15.61       28.99     14.07 o
 -19   1   2      152.22      156.75     10.93 o
 -17   1   2      494.34      491.16     20.20 o
 -15   1   2      595.05      571.22     12.44 o
 -13   1   2     1800.03     1816.89     21.32 o
 -11   1   2        0.25       -1.53      3.05 o
  -9   1   2      647.34      618.48      9.19 o
  -7   1   2     2522.32     2369.77     19.38 o
  -5   1   2     7182.00     7127.94     58.29 o
  -3   1   2    39177.86    40445.66    359.81 o
  -1   1   2    22012.40    21906.23    210.42 o
   1   1   2    65422.71    68591.77    639.91 o
   3   1   2       45.61       45.00      3.63 o
   5   1   2       62.28       66.97      5.25 o
   7   1   2     6174.41     6029.41     75.57 o
   9   1   2     2013.18     2199.24     43.01 o
  11   1   2      282.04      315.10     16.49 o
  13   1   2      107.56       88.40     11.29 o
  15   1   2        1.29       -4.14      8.29 o
  17   1   2       83.13       48.98     14.64 o
  19   1   2        5.33       -0.39     11.18 o
  21   1   2      149.27      132.45     20.94 o
 -24   2   2       60.71       -6.24     29.84 o
 -22   2   2       22.22       38.50     18.58 o
 -20   2   2       82.33       71.34     10.74 o
 -18   2   2      353.98      350.97     16.74 o
 -16   2   2       52.38       26.39      6.21 o
 -14   2   2       91.74       80.46      5.76 o
 -12   2   2       23.80        5.48      4.23 o
 -10   2   2        6.91        1.36      2.99 o
  -8   2   2     1784.31     1923.99     18.76 o
  -6   2   2     1003.66      908.21      9.08 o
  -4   2   2    21467.42    20810.85    151.78 o
  -2   2   2     2787.14     2728.18     19.78 o
   0   2   2     8274.86     7897.53     60.88 o
   2   2   2      479.61      427.70      7.15 o
   4   2   2    62383.45    64459.93    530.19 o
   6   2   2    29557.34    30386.01    241.09 o
   8   2   2       30.32       37.33      6.20 o
  10   2   2      474.84      441.11     14.13 o
  12   2   2       27.61       28.29      8.38 o
  14   2   2      446.44      410.07     18.86 o
  16   2   2      379.43      356.55     19.97 o
  18   2   2      165.38      149.94     16.56 o
  20   2   2       41.56       60.08     13.94 o
  22   2   2        0.00       24.58     27.11 o
 -23   3   2       21.58       73.73     33.16 o
 -21   3   2        4.77       -8.17     16.34 o
 -19   3   2      168.11      183.15     12.27 o
 -17   3   2      333.50      338.45     11.96 o
 -15   3   2       11.89        5.82      6.19 o
 -13   3   2        1.62       11.37      4.72 o
 -11   3   2      231.35      234.26      8.12 o
  -9   3   2     1231.19     1263.60     15.32 o
  -7   3   2     1201.13     1084.44     11.51 o
  -5   3   2      444.42      364.78      6.00 o
  -3   3   2    22139.70    21118.20    127.80 o
  -1   3   2      814.07      815.76      7.41 o
   1   3   2       13.61        4.20      2.12 o
   3   3   2      168.36      141.73      5.83 o
   5   3   2     2157.72     2294.01     25.28 o
   7   3   2     8207.57     7470.11     78.13 o
   9   3   2    15383.01    14718.33    158.55 o
  11   3   2        0.59       -2.55      7.21 o
  13   3   2     2001.85     2035.20     37.64 o
  15   3   2     1543.81     1545.87     37.93 o
  17   3   2      110.99      106.92     20.84 o
  19   3   2      131.15      124.30     17.36 o
  21   3   2        7.70        7.41     27.11 o
 -24   4   2       47.08       48.77     36.09 o
 -22   4   2       31.78       49.69     25.94 o
 -20   4   2      104.85      110.12     41.65 o
 -18   4   2        1.03        4.94      7.27 o
 -16   4   2      238.46      225.44     12.99 o
 -14   4   2       98.26      107.45      8.45 o
 -12   4   2      363.84      372.34     13.77 o
 -10   4   2        4.81        3.20      3.90 o
  -8   4   2      310.92      292.47      6.74 o
  -6   4   2    11804.35    12083.24     98.62 o
  -4   4   2       37.61       40.57      2.80 o
  -2   4   2     2174.07     2199.21     15.23 o
   0   4   2      802.13      808.92     10.36 o
   2   4   2      564.81      453.30      7.78 o
   4   4   2     1025.72     1069.65     15.90 o
   6   4   2      641.79      807.18     20.62 o
   8   4   2    12675.12    12104.64    122.50 o
  10   4   2      197.09      201.05     10.77 o
  12   4   2     6606.39     6404.16     86.35 o
  14   4   2        0.03       -2.61      9.19 o
  16   4   2     1011.36     1029.61     32.74 o
  18   4   2      219.88      205.64     19.23 o
  20   4   2       45.10       36.06     15.64 o
  22   4   2        2.37       34.04     22.89 o
 -23   5   2        1.62        3.10     31.31 o
 -21   5   2       29.03       40.72     20.68 o
 -19   5   2       93.87      113.81     17.67 o
 -17   5   2        8.38       12.41      9.29 o
 -15   5   2      296.25      254.53     12.06 o
 -13   5   2        6.01       22.25      6.30 o
 -11   5   2      524.16      446.05     10.64 o
  -9   5   2     2121.70     2522.12     26.39 o
  -7   5   2     3421.09     3561.66     34.11 o
  -5   5   2      641.49      641.74      9.34 o
  -3   5   2     1458.38     1515.77     12.90 o
  -1   5   2       85.53      107.66      3.32 o
   1   5   2        3.63       11.65      2.89 o
   3   5   2       18.44        8.22      3.79 o
   5   5   2     4042.63     4283.19     77.27 o
   7   5   2     4338.08     4493.54     56.68 o
   9   5   2     1616.59     1649.91     28.14 o
  11   5   2      150.52      119.65     10.66 o
  13   5   2      834.39      985.03     37.24 o
  15   5   2      726.17      718.16     28.00 o
  17   5   2      379.77      373.84     22.66 o
  19   5   2       31.05       19.31     15.05 o
  21   5   2      109.71      170.99     28.50 o
 -22   6   2       54.82       95.82     24.32 o
 -20   6   2        3.75       -9.08     18.16 o
 -18   6   2        1.11       -5.24     10.49 o
 -16   6   2     1606.53     1716.14     31.44 o
 -14   6   2       47.07       48.25      7.74 o
 -12   6   2      539.24      539.58     12.99 o
 -10   6   2      271.39      265.92      7.36 o
  -8   6   2        7.59        8.09      4.04 o
  -6   6   2      582.71      601.60      9.93 o
  -4   6   2      253.75      220.57      7.68 o
  -2   6   2      872.95      892.43      9.94 o
   0   6   2     1830.36     1822.17     17.54 o
   2   6   2      167.51      197.04      6.77 o
   4   6   2     1324.69     1284.20     19.25 o
   6   6   2      366.27      467.53     13.12 o
   8   6   2     2090.68     2064.33     33.35 o
  10   6   2     6966.18     6669.16     81.07 o
  12   6   2     2000.83     1984.14     34.77 o
  14   6   2       55.41       44.13     10.60 o
  16   6   2      277.57      302.72     21.25 o
  18   6   2      414.24      365.41     27.20 o
  20   6   2        5.50       -7.10     21.15 o
 -23   7   2        2.02        3.90     32.96 o
 -21   7   2       22.34       27.47     22.28 o
 -19   7   2        1.88        0.35     15.71 o
 -17   7   2      231.20      220.80     16.35 o
 -15   7   2       90.00       97.65      9.82 o
 -13   7   2        6.97       13.26      6.60 o
 -11   7   2        0.22        4.68      7.08 o
  -9   7   2       86.84       97.94     10.31 o
  -7   7   2      413.03      393.78      9.65 o
  -5   7   2     3262.71     3443.36     30.46 o
  -3   7   2      286.65      290.35      5.94 o
  -1   7   2     1272.37     1339.54     14.66 o
   1   7   2     5193.02     5467.51     47.15 o
   3   7   2     3507.09     3693.94     38.40 o
   5   7   2      174.65      204.18      9.53 o
   7   7   2      212.86      257.74     11.99 o
   9   7   2      248.36      249.73     14.16 o
  11   7   2     1214.65     1213.97     26.25 o
  13   7   2       26.22       50.01     10.86 o
  15   7   2       75.41       50.54     14.90 o
  17   7   2      277.63      296.43     22.52 o
  19   7   2        1.57       12.25     17.90 o
 -22   8   2      114.04       53.43     26.52 o
 -20   8   2       44.28       32.57     17.62 o
 -18   8   2        5.51      -10.12     20.24 o
 -16   8   2        0.31       10.35     11.19 o
 -14   8   2     1015.26     1033.90     21.94 o
 -12   8   2      557.43      531.61     19.96 o
 -10   8   2      249.68      274.47     12.68 o
  -8   8   2      522.89      541.69     13.66 o
  -6   8   2       26.81       32.49      4.98 o
  -4   8   2      703.46      715.89     12.12 o
  -2   8   2     1209.13     1317.80     16.92 o
   0   8   2     2528.02     2592.08     29.23 o
   2   8   2      464.96      583.29     11.64 o
   4   8   2       21.11       14.74      5.51 o
   6   8   2       49.79       48.43      6.99 o
   8   8   2        2.08       -3.93      7.86 o
  10   8   2     1068.77     1086.15     24.68 o
  12   8   2       19.19       14.16      9.62 o
  14   8   2      124.34      146.57     15.65 o
  16   8   2      251.99      213.05     18.63 o
  18   8   2       49.61       54.03     17.62 o
  20   8   2       35.95       62.21     31.01 o
 -21   9   2        3.17        3.88     18.61 o
 -19   9   2       38.39       59.19     19.78 o
 -17   9   2       10.54       13.38     14.06 o
 -15   9   2        5.79        3.23     10.87 o
 -13   9   2      704.00      728.98     24.91 o
 -11   9   2      211.84      177.85     11.61 o
  -9   9   2      762.35      811.54     20.50 o
  -7   9   2      877.54      764.18     17.94 o
  -5   9   2     1985.89     2019.68     26.74 o
  -3   9   2      119.50      139.24      6.05 o
  -1   9   2     1369.07     1360.20     18.48 o
   1   9   2     1465.22     1536.94     20.35 o
   3   9   2     1266.28     1325.63     20.04 o
   5   9   2      208.57      225.45      9.09 o
   7   9   2     3115.11     3135.41     42.19 o
   9   9   2       41.83       26.91     11.00 o
  11   9   2       30.21       24.11      9.99 o
  13   9   2      531.12      517.52     39.04 o
  15   9   2        3.07        8.95     13.27 o
  17   9   2       68.30       62.08     15.91 o
  19   9   2        2.41       12.91     24.30 o
 -20  10   2        3.89        1.70     18.57 o
 -18  10   2       68.54       66.98     20.15 o
 -16  10   2        0.60       -4.09     13.77 o
 -14  10   2      152.14      146.98     15.69 o
 -12  10   2      173.86      185.35     12.74 o
 -10  10   2     1401.48     1465.70     28.20 o
  -8  10   2     2323.93     2372.72     36.36 o
  -6  10   2      100.23       92.83      6.91 o
  -4  10   2       83.78       79.89      6.69 o
  -2  10   2        1.10        4.52      4.34 o
   0  10   2       55.28       56.16      5.70 o
   2  10   2      586.63      578.15     12.82 o
   4  10   2       15.72       10.13      5.71 o
   6  10   2     3556.45     3760.09     45.78 o
   8  10   2       21.62       27.88      8.13 o
  10  10   2      590.31      523.78     19.69 o
  12  10   2       55.70       37.61     12.86 o
  14  10   2       62.62       53.21     14.39 o
  16  10   2       45.04       45.35     17.16 o
  18  10   2       37.17       29.26     21.16 o
 -19  11   2        2.04       -9.59     19.18 o
 -17  11   2        0.77       -7.30     14.61 o
 -15  11   2       20.18       18.70     11.31 o
 -13  11   2      336.82      334.78     16.21 o
 -11  11   2      101.03       64.84     10.70 o
  -9  11   2      143.11      146.76     12.12 o
  -7  11   2       10.70        0.30      7.18 o
  -5  11   2      584.86      581.77     14.84 o
  -3  11   2      144.76      150.74      7.55 o
  -1  11   2       49.13       46.25      6.08 o
   1  11   2       37.34       25.64      5.71 o
   3  11   2       37.35       24.75      6.92 o
   5  11   2      349.68      305.97     12.29 o
   7  11   2        1.60        2.88      7.06 o
   9  11   2      376.86      393.10     14.53 o
  11  11   2      167.84      198.95     13.63 o
  13  11   2        0.84        7.43     11.16 o
  15  11   2        8.92        5.89     13.53 o
  17  11   2       15.10       21.14     23.92 o
 -18  12   2        0.12       -7.01     14.02 o
 -16  12   2        0.15       10.77     13.88 o
 -14  12   2        1.31       -5.17     10.35 o
 -12  12   2        3.14       -4.65      9.29 o
 -10  12   2      161.99      159.78     14.01 o
  -8  12   2        9.53       -4.11      9.54 o
  -6  12   2      133.92      136.71      9.36 o
  -4  12   2       38.94       15.04      7.12 o
  -2  12   2       57.77       48.70      6.87 o
   0  12   2        0.05       -2.77      5.70 o
   2  12   2       45.72       51.23      7.53 o
   4  12   2       13.98        4.41      7.40 o
   6  12   2      102.70       88.07      9.47 o
   8  12   2       63.46       72.44      9.42 o
  10  12   2       86.76       71.61     11.64 o
  12  12   2       69.02       71.67     12.24 o
  14  12   2       14.53        3.64     12.36 o
  16  12   2       17.65        5.01     16.89 o
 -17  13   2       62.76       80.76     40.57 o
 -15  13   2        5.72       -9.46     18.93 o
 -13  13   2        4.26       -1.55     12.04 o
 -11  13   2        7.12       -0.52     13.13 o
  -9  13   2      100.18       76.54     12.44 o
  -7  13   2      604.76      645.66     22.32 o
  -5  13   2     1601.01     1539.03     27.03 o
  -3  13   2       52.99       42.93      8.90 o
  -1  13   2      132.13      139.36      9.59 o
   1  13   2        3.32       -3.54      7.07 o
   3  13   2       34.01       33.64      8.64 o
   5  13   2        6.78        3.06      7.75 o
   7  13   2      183.24      184.87     12.04 o
   9  13   2       10.46        1.83     10.11 o
  11  13   2       22.46       21.75     11.34 o
  13  13   2       13.15        0.48     11.38 o
 -14  14   2        5.93       10.15     16.41 o
 -12  14   2       23.50       22.03     15.92 o
 -10  14   2       87.74      116.43     16.17 o
  -8  14   2       48.75       45.99     12.34 o
  -6  14   2       97.71       26.49     11.62 o
  -4  14   2       58.35       79.74     10.25 o
  -2  14   2      695.91      647.55     18.58 o
   0  14   2      136.20      130.91     11.07 o
   2  14   2       72.06       74.83      9.57 o
   4  14   2       23.88       15.19      8.71 o
   6  14   2       18.81        0.65      9.63 o
   8  14   2       26.20       18.29     10.58 o
  10  14   2       59.50       52.57     12.45 o
  12  14   2       80.30       91.95     14.85 o
 -13  15   2       18.22       20.13     23.02 o
 -11  15   2       44.24        6.83     15.31 o
  -9  15   2       46.70       45.57     14.57 o
  -7  15   2        8.76       -5.01     12.70 o
  -5  15   2      197.24      221.44     15.22 o
  -3  15   2        2.14       -4.93      9.87 o
  -1  15   2        0.97       -5.60     11.21 o
   1  15   2      178.34      144.91     12.02 o
   3  15   2       39.34       17.85     11.08 o
   5  15   2       55.19       68.94     12.06 o
   7  15   2      122.98      119.73     14.22 o
   9  15   2        4.48       33.30     12.45 o
 -10  16   2        8.42       12.38     17.27 o
  -8  16   2       23.85       20.30     15.60 o
  -6  16   2      170.91      203.16     21.66 o
  -4  16   2       10.34       21.38     12.22 o
  -2  16   2      112.78      138.96     15.25 o
   0  16   2       20.41       26.30     11.43 o
   2  16   2        2.91       -4.75     11.27 o
   4  16   2        0.70       12.04     12.02 o
   6  16   2       18.44       38.09     12.77 o
   8  16   2        8.43        9.73     29.06 o
  -5  17   2        1.26        8.52     19.29 o
  -3  17   2        4.80        5.15     13.06 o
  -1  17   2        6.51       20.91     14.11 o
   1  17   2       43.90       73.31     17.76 o
   3  17   2       36.04       40.07     29.45 o
 -25   1   3       27.55       46.50     21.98 o
 -23   1   3       18.10       28.97     19.10 o
 -21   1   3       55.84       34.47     19.64 o
 -19   1   3       28.81        4.80      7.67 o
 -17   1   3      368.53      355.98     13.79 o
 -15   1   3        0.27       -2.29      4.59 o
 -13   1   3      276.68      294.13      7.96 o
 -11   1   3       33.92       43.39      3.60 o
  -9   1   3      520.77      471.87      7.46 o
  -7   1   3     5116.10     4872.26     43.54 o
  -5   1   3    21825.33    20555.83    163.17 o
  -3   1   3     3770.09     3474.99     34.82 o
  -1   1   3     6993.12     6860.77     78.50 o
   1   1   3    75775.73    79487.41   1111.66 o
   3   1   3       66.24      102.48      5.39 o
   5   1   3     4165.57     4321.96     55.92 o
   7   1   3      183.87      224.86     10.15 o
   9   1   3     1674.21     1732.54     31.12 o
  11   1   3      192.82      212.14     16.53 o
  13   1   3      495.65      488.54     29.55 o
  15   1   3       35.54       28.57     14.37 o
  17   1   3      238.53      235.13     21.13 o
  19   1   3       93.56       74.55     14.30 o
  21   1   3       28.99       19.87     17.65 o
 -24   2   3        0.41       31.40     31.60 o
 -22   2   3      102.39       89.60     16.05 o
 -20   2   3      357.72      339.90     20.59 o
 -18   2   3        3.49       -2.96      5.91 o
 -16   2   3      388.76      439.05     10.96 o
 -14   2   3      437.08      469.49     10.52 o
 -12   2   3     4250.66     4722.29     41.18 o
 -10   2   3      383.92      420.57      7.90 o
  -8   2   3     1112.20     1230.03     13.16 o
  -6   2   3     1901.02     1732.55     16.59 o
  -4   2   3     9922.08     9488.38     72.16 o
  -2   2   3    22198.60    21860.02    190.67 o
   0   2   3     1052.49      945.30     13.56 o
   2   2   3     5976.51     5841.45     55.43 o
   4   2   3     6908.77     6986.46     66.85 o
   6   2   3     3937.71     3895.39     48.54 o
   8   2   3    14333.75    13544.29    160.49 o
  10   2   3       11.36       14.23      8.69 o
  12   2   3      953.57      935.67     24.74 o
  14   2   3        7.30       -3.79      9.45 o
  16   2   3       64.54       57.69     15.16 o
  18   2   3      487.67      506.06     33.45 o
  20   2   3       20.65       -0.82     12.45 o
 -25   3   3        4.07       50.71     35.70 o
 -23   3   3        5.42        0.98     28.09 o
 -21   3   3       33.48       11.38     16.45 o
 -19   3   3       12.45       11.82      6.70 o
 -17   3   3      276.93      278.77     10.22 o
 -15   3   3       33.15       34.96      6.51 o
 -13   3   3     2203.47     2225.21     23.29 o
 -11   3   3     1311.70     1399.35     17.18 o
  -9   3   3     2750.03     2953.54     25.56 o
  -7   3   3        7.85        6.19      2.14 o
  -5   3   3    12530.27    12269.63     86.65 o
  -3   3   3     8048.77     7787.46     51.78 o
  -1   3   3     1354.97     1070.92     10.73 o
   1   3   3      805.57      749.68     10.49 o
   3   3   3     4199.73     4012.93     41.11 o
   5   3   3     1820.38     1593.24     22.83 o
   7   3   3      875.66      890.83     17.39 o
   9   3   3     1471.53     1412.71     25.62 o
  11   3   3     1949.02     1935.64     35.62 o
  13   3   3       33.13       36.13     11.43 o
  15   3   3        0.94        4.41     11.27 o
  17   3   3      741.93      809.16     46.92 o
  19   3   3       18.21        9.60     16.70 o
  21   3   3        8.57       25.94     31.01 o
 -24   4   3       16.86       25.16     34.33 o
 -22   4   3        0.04       -8.50     16.99 o
 -20   4   3        1.84        1.79     19.02 o
 -18   4   3      167.12      171.60      9.42 o
 -16   4   3      161.32      148.27      8.16 o
 -14   4   3       77.93       57.00      5.82 o
 -12   4   3      178.45      177.40      5.89 o
 -10   4   3       61.55       24.64      5.38 o
  -8   4   3     1291.73     1634.83     16.93 o
  -6   4   3     9918.34     9928.43     77.56 o
  -4   4   3    13450.21    13181.37     83.64 o
  -2   4   3     5722.92     5369.95     37.34 o
   0   4   3     3079.45     3186.18     26.95 o
   2   4   3      298.48      218.65      6.74 o
   4   4   3     2921.57     2790.76     34.07 o
   6   4   3      148.91      117.96      9.35 o
   8   4   3     3458.07     3279.90     41.29 o
  10   4   3      897.74      974.53     23.66 o
  12   4   3      462.56      401.91     16.79 o
  14   4   3     1255.59     1251.39     49.64 o
  16   4   3       26.59       33.89     14.04 o
  18   4   3       39.00       32.05     14.95 o
  20   4   3      138.84      146.94     27.74 o
 -23   5   3        4.11        1.43     20.57 o
 -21   5   3        6.43       -8.29     16.58 o
 -19   5   3       20.40       15.94     17.39 o
 -17   5   3      681.24      723.83     24.02 o
 -15   5   3     1088.38     1174.99     20.19 o
 -13   5   3      215.68      207.77      8.91 o
 -11   5   3       34.77       29.21      4.06 o
  -9   5   3     8948.51     9382.12     79.67 o
  -7   5   3        0.00        0.91      3.35 o
  -5   5   3      660.45      551.25      8.09 o
  -3   5   3     1213.52     1020.46     10.23 o
  -1   5   3      175.14      200.04      4.85 o
   1   5   3     7106.28     6787.23     61.69 o
   3   5   3     2843.19     2807.15     32.12 o
   5   5   3      393.05      506.78     14.00 o
   7   5   3        5.79       -1.37      6.13 o
   9   5   3     3148.17     3150.77     44.64 o
  11   5   3       25.38        4.17      8.32 o
  13   5   3     3722.50     3543.66     57.34 o
  15   5   3      104.13      131.58     16.54 o
  17   5   3      396.00      370.38     23.21 o
  19   5   3       81.63      111.74     18.60 o
  21   5   3      147.72      176.93     40.96 o
 -24   6   3       16.51      -13.46     26.92 o
 -22   6   3       30.59       27.42     20.85 o
 -20   6   3      148.60      104.83     28.77 o
 -18   6   3      957.50     1076.51     33.24 o
 -16   6   3     1515.19     1546.58     28.73 o
 -14   6   3        7.27        4.60      5.34 o
 -12   6   3      126.85      133.56      5.91 o
 -10   6   3        2.87        1.09      4.09 o
  -8   6   3     1249.39     1251.30     22.27 o
  -6   6   3     2688.30     3032.93     31.84 o
  -4   6   3      150.66      167.96      4.28 o
  -2   6   3      684.52      643.13      8.98 o
   0   6   3     1309.74     1232.27     15.12 o
   2   6   3     2278.18     2289.34     26.20 o
   4   6   3     2603.89     2612.94     33.97 o
   6   6   3     1006.81     1128.47     22.55 o
   8   6   3     1011.08     1049.82     25.19 o
  10   6   3     1604.11     1570.92     29.73 o
  12   6   3      618.12      583.64     19.77 o
  14   6   3      179.35      154.88     17.67 o
  16   6   3      548.42      473.76     25.09 o
  18   6   3        0.73       -0.33     15.49 o
  20   6   3      165.66      129.54     28.54 o
 -23   7   3      163.80      157.10     27.46 o
 -21   7   3       40.07       21.01     21.77 o
 -19   7   3        7.51       -7.52     15.05 o
 -17   7   3       86.84       86.14     13.23 o
 -15   7   3      105.05       84.34      8.37 o
 -13   7   3      172.37      173.42     11.47 o
 -11   7   3       16.34       11.53      5.48 o
  -9   7   3       41.20       36.14      5.48 o
  -7   7   3      291.25      272.68      8.05 o
  -5   7   3       15.10        6.23      2.45 o
  -3   7   3        3.51       10.87      2.90 o
  -1   7   3      113.36      123.97      4.84 o
   1   7   3      708.85      749.25     11.90 o
   3   7   3     1367.67     1507.34     23.63 o
   5   7   3     4039.66     3899.19     51.69 o
   7   7   3      129.57      104.21     10.26 o
   9   7   3      455.32      382.04     16.81 o
  11   7   3      777.67      774.48     21.87 o
  13   7   3      401.43      366.93     16.50 o
  15   7   3        3.03       18.58     14.33 o
  17   7   3       11.83       -3.35     14.99 o
  19   7   3       68.35      105.27     22.41 o
 -22   8   3       26.71       23.02     23.01 o
 -20   8   3      102.28       94.91     19.99 o
 -18   8   3      447.49      395.61     26.43 o
 -16   8   3       21.48       -5.08     10.15 o
 -14   8   3      514.02      505.76     20.01 o
 -12   8   3      572.59      561.78     18.18 o
 -10   8   3      284.16      335.02     11.31 o
  -8   8   3      526.70      543.24     13.42 o
  -6   8   3        0.41       -1.76      3.82 o
  -4   8   3      815.69      928.85     11.99 o
  -2   8   3     2285.41     2499.96     25.66 o
   0   8   3      473.36      470.73     10.40 o
   2   8   3      689.81      751.81     14.14 o
   4   8   3        6.17        3.13      5.05 o
   6   8   3       14.88        6.46      6.50 o
   8   8   3      834.46      781.41     27.54 o
  10   8   3      147.93      130.45     13.57 o
  12   8   3       32.09       44.60     10.30 o
  14   8   3       27.96       22.54     12.43 o
  16   8   3       22.45        4.43     15.15 o
  18   8   3       30.19       27.94     17.18 o
 -21   9   3       25.64       63.60     20.79 o
 -19   9   3       66.77       50.82     18.37 o
 -17   9   3        0.53        0.54     20.08 o
 -15   9   3      103.49      148.91     22.66 o
 -13   9   3       72.37       78.11     11.39 o
 -11   9   3      506.29      494.25     16.22 o
  -9   9   3        0.26        0.41      6.95 o
  -7   9   3      614.17      547.76     16.28 o
  -5   9   3      163.66      160.42      7.01 o
  -3   9   3      524.43      513.16     10.32 o
  -1   9   3      178.09      147.52      7.23 o
   1   9   3       46.20       40.26      5.27 o
   3   9   3      270.85      314.71     10.23 o
   5   9   3      154.32      146.04     12.41 o
   7   9   3      252.09      221.47     16.63 o
   9   9   3       94.29       63.98     11.90 o
  11   9   3      106.46      106.53     11.60 o
  13   9   3        4.44       -0.67     11.51 o
  15   9   3        3.52        5.79     12.70 o
  17   9   3       55.43       39.53     17.98 o
 -20  10   3       26.76       47.40     20.82 o
 -18  10   3      175.13      197.08     24.48 o
 -16  10   3      464.56      443.98     24.61 o
 -14  10   3        7.18       -4.21      8.42 o
 -12  10   3       12.51       -4.13      8.25 o
 -10  10   3     1409.10     1459.58     29.92 o
  -8  10   3      362.84      336.76     14.62 o
  -6  10   3       27.82       19.01      5.43 o
  -4  10   3      985.00     1005.33     15.23 o
  -2  10   3      412.58      391.30     10.31 o
   0  10   3       12.65        3.36      4.83 o
   2  10   3        4.78       -0.40      5.40 o
   4  10   3      194.28      190.20      9.91 o
   6  10   3      412.15      409.02     16.53 o
   8  10   3        0.22       -3.78      7.56 o
  10  10   3       23.31       30.60     10.70 o
  12  10   3       17.13       19.28     12.11 o
  14  10   3        1.19       -6.22     12.44 o
  16  10   3       32.37       36.44     15.65 o
 -19  11   3       26.57        0.85     16.72 o
 -17  11   3        6.33       -7.22     14.43 o
 -15  11   3        2.26       -5.59     11.17 o
 -13  11   3        2.45       -4.46      8.93 o
 -11  11   3      327.76      323.49     16.24 o
  -9  11   3     1011.30      880.73     24.06 o
  -7  11   3        0.17       -3.96      7.92 o
  -5  11   3      131.37      118.94      8.35 o
  -3  11   3       51.72       49.39      6.31 o
  -1  11   3       39.80       29.04      6.01 o
   1  11   3      304.60      318.91     10.44 o
   3  11   3      357.71      351.29     12.69 o
   5  11   3        7.56       -2.68      6.84 o
   7  11   3     1198.33     1250.51     31.14 o
   9  11   3        6.55        4.67      8.72 o
  11  11   3      508.15      513.69     21.08 o
  13  11   3        2.68        1.89     11.16 o
  15  11   3       55.09       68.14     18.21 o
 -18  12   3      192.31      216.20     22.48 o
 -16  12   3       61.23       54.89     27.03 o
 -14  12   3       12.57        9.75     14.09 o
 -12  12   3      418.10      462.89     21.98 o
 -10  12   3        9.93        8.99     10.27 o
  -8  12   3      738.30      740.68     28.42 o
  -6  12   3      137.37      153.19     11.38 o
  -4  12   3      815.91      845.25     18.84 o
  -2  12   3      179.28      154.17      8.74 o
   0  12   3       80.65       69.23      7.50 o
   2  12   3       93.52       74.07     11.10 o
   4  12   3       71.94       58.22      9.01 o
   6  12   3        1.30       -2.14      7.63 o
   8  12   3       89.89       85.68     10.31 o
  10  12   3      391.39      414.90     18.44 o
  12  12   3        3.91        6.61     12.01 o
  14  12   3       88.75       75.02     14.62 o
 -17  13   3       14.69       35.99     16.95 o
 -15  13   3       80.03       40.81     20.33 o
 -13  13   3       10.66       -1.91     17.54 o
 -11  13   3      729.83      725.33     27.35 o
  -9  13   3        0.02       -0.51     10.43 o
  -7  13   3      230.17      204.38     15.30 o
  -5  13   3        6.73       -3.81      7.62 o
  -3  13   3      192.36      179.08     12.41 o
  -1  13   3     1134.66     1141.69     20.63 o
   1  13   3      335.13      408.04     14.02 o
   3  13   3        0.45       -1.10      7.76 o
   5  13   3       16.29       -1.20      8.24 o
   7  13   3       15.01       -2.48      8.26 o
   9  13   3        0.00        0.61      9.89 o
  11  13   3       28.27       42.76     11.84 o
  13  13   3        3.15       12.62     11.97 o
 -14  14   3       23.41       24.85     16.77 o
 -12  14   3       29.82       30.77     15.87 o
 -10  14   3      168.13      173.15     17.55 o
  -8  14   3       19.63       34.86     11.75 o
  -6  14   3      239.85      191.84     13.86 o
  -4  14   3        4.36        5.63      8.14 o
  -2  14   3      233.19      274.07     13.52 o
   0  14   3       70.95       91.99     10.07 o
   2  14   3      122.08      128.63     11.51 o
   4  14   3        1.39       -1.38      8.32 o
   6  14   3        0.42       -4.76     11.12 o
   8  14   3       73.07       67.55     12.39 o
  10  14   3        1.11       -5.31     10.62 o
  12  14   3        0.51       -6.47     12.94 o
 -13  15   3      100.32      110.10     20.06 o
 -11  15   3        0.82       -8.84     17.68 o
  -9  15   3       10.26       -7.13     14.27 o
  -7  15   3       13.16        7.61     12.73 o
  -5  15   3        0.76       -4.96      9.93 o
  -3  15   3      272.57      314.65     24.59 o
  -1  15   3      705.34      708.32     20.39 o
   1  15   3       30.44       46.29      9.94 o
   3  15   3       71.88       63.15     10.73 o
   5  15   3        4.45        3.66     10.47 o
   7  15   3        0.09       -4.76     11.00 o
   9  15   3        2.99       26.33     12.55 o
 -10  16   3        5.53       -7.87     15.74 o
  -8  16   3       14.57       31.11     16.59 o
  -6  16   3        3.56       18.56     15.73 o
  -4  16   3       99.44      117.54     15.14 o
  -2  16   3       13.81        3.84     14.78 o
   0  16   3        9.97       13.79     11.22 o
   2  16   3       95.69      135.76     15.59 o
   4  16   3       52.08       48.71     12.43 o
   6  16   3       68.82      103.95     14.59 o
  -5  17   3       81.60       81.87     17.95 o
  -3  17   3       60.04       82.77     16.48 o
  -1  17   3       70.48       82.07     16.87 o
   1  17   3        3.58       13.21     17.37 o
 -24   0   4        1.92       -3.12     26.33 o
 -22   0   4       50.91       50.13     27.70 o
 -20   0   4       83.61       79.73     14.40 o
 -18   0   4      838.37      821.17     23.40 o
 -16   0   4     1622.28     1605.06     28.61 o
 -14   0   4      294.97      247.38     10.19 o
 -12   0   4      731.68      853.52     19.97 o
 -10   0   4     3710.39     3686.50     52.24 o
  -8   0   4      536.12      536.39     11.26 o
  -6   0   4    18467.08    18722.02    214.04 o
  -4   0   4     2410.69     2354.22     61.37 o
  -2   0   4     4344.08     3954.67     76.63 o
   0   0   4    14756.98    15274.72    270.61 o
   2   0   4     1438.12     1201.58     47.12 o
   4   0   4      135.56      115.90     11.37 o
   6   0   4     1188.19     1013.03     33.15 o
   8   0   4      630.56      601.57     27.53 o
  10   0   4      313.08      323.60     22.33 o
  12   0   4        2.41       11.51     19.51 o
  14   0   4        2.72        3.90     20.48 o
  16   0   4       36.12       19.90     27.70 o
  18   0   4        0.23       15.31     20.09 o
  20   0   4      164.83      241.05     28.83 o
 -25   1   4       42.01       39.21     21.79 o
 -23   1   4        2.75       -8.48     16.96 o
 -21   1   4       24.10        2.08     12.33 o
 -19   1   4      403.58      407.13     13.52 o
 -17   1   4      364.27      406.72     10.54 o
 -15   1   4      105.43      103.93      7.64 o
 -13   1   4       78.42       54.88      5.14 o
 -11   1   4     2995.69     3033.15     30.74 o
  -9   1   4      161.44      164.01      5.09 o
  -7   1   4       29.34       52.67      2.41 o
  -5   1   4     6437.60     6104.94     64.80 o
  -3   1   4    21432.97    20588.54    233.03 o
  -1   1   4     6326.22     6292.81     80.89 o
   1   1   4     3223.34     2843.87     36.45 o
   3   1   4      103.97       71.69      6.54 o
   5   1   4    14827.96    15153.51    196.11 o
   7   1   4      570.78      668.06     19.85 o
   9   1   4      533.02      429.41     17.54 o
  11   1   4        0.13       -5.52     11.03 o
  13   1   4       12.21       -6.29     14.06 o
  15   1   4      195.13      185.33     18.90 o
  17   1   4      198.26      174.16     20.21 o
  19   1   4       11.72       21.68     13.43 o
  21   1   4      100.27      102.58     22.20 o
 -24   2   4        0.56       -9.01     18.02 o
 -22   2   4        2.19       -6.54     13.07 o
 -20   2   4      205.78      247.26     17.92 o
 -18   2   4      249.77      263.64     12.22 o
 -16   2   4       80.30       56.18      6.63 o
 -14   2   4       12.00       11.87      5.26 o
 -12   2   4      809.43      809.15     11.83 o
 -10   2   4     5601.18     5727.54     51.64 o
  -8   2   4     5907.96     5830.51     55.30 o
  -6   2   4     6957.41     6513.04     50.86 o
  -4   2   4     2343.74     2437.88     20.24 o
  -2   2   4    20608.37    19897.68    186.46 o
   0   2   4      926.52      755.43     11.92 o
   2   2   4    15650.73    15323.42    174.57 o
   4   2   4     4868.79     4815.30     69.24 o
   6   2   4     4819.03     4928.91     73.06 o
   8   2   4    11507.65    11809.82    159.65 o
  10   2   4     7075.70     7091.97    120.14 o
  12   2   4       97.00       69.26     16.33 o
  14   2   4        5.92       -2.98     12.10 o
  16   2   4       75.90       93.42     17.53 o
  18   2   4      169.79      162.14     21.13 o
  20   2   4        0.08       -8.19     16.37 o
 -25   3   4       12.11        1.95     33.55 o
 -23   3   4        2.68       16.87     18.94 o
 -21   3   4       88.39       79.70     16.43 o
 -19   3   4      352.41      349.88     13.90 o
 -17   3   4      251.54      226.38      9.71 o
 -15   3   4      273.40      296.80      9.77 o
 -13   3   4     5015.64     5499.96     50.35 o
 -11   3   4     1922.55     2039.79     21.93 o
  -9   3   4        0.24       -2.60      5.19 o
  -7   3   4     1651.10     1782.96     17.68 o
  -5   3   4    11544.88    11592.92     84.33 o
  -3   3   4       99.81       85.55      2.82 o
  -1   3   4      330.33      310.18      5.90 o
   1   3   4      454.56      462.43     10.44 o
   3   3   4      157.54      150.65      7.06 o
   5   3   4     6171.18     6336.33     68.07 o
   7   3   4     7932.57     8099.44    102.28 o
   9   3   4      428.93      548.05     18.43 o
  11   3   4     1642.45     1515.76     32.01 o
  13   3   4     3603.14     3383.44     62.89 o
  15   3   4      959.65      890.70     35.73 o
  17   3   4        2.85       -7.42     14.85 o
  19   3   4      238.55      295.23     26.85 o
 -24   4   4      162.84      183.17     44.67 o
 -22   4   4        8.46       13.39     17.28 o
 -20   4   4      110.62      133.56     41.06 o
 -18   4   4      306.57      282.19     12.50 o
 -16   4   4       16.22       12.68      5.63 o
 -14   4   4      192.21      189.88      7.46 o
 -12   4   4      217.60      208.58      8.44 o
 -10   4   4     1864.58     2041.80     21.16 o
  -8   4   4    26890.85    28816.21    216.67 o
  -6   4   4     2778.33     2813.70     23.00 o
  -4   4   4     3158.99     3296.25     26.07 o
  -2   4   4      390.09      442.49      7.30 o
   0   4   4     2789.39     2865.02     30.69 o
   2   4   4     1420.55     1475.23     20.98 o
   4   4   4     4877.85     5124.84     56.73 o
   6   4   4     2236.23     2043.89     34.62 o
   8   4   4      498.62      499.88     17.48 o
  10   4   4     1280.67     1336.82     39.22 o
  12   4   4     1131.75     1079.34     31.72 o
  14   4   4       22.59       60.68     15.57 o
  16   4   4     1272.19     1174.47     43.10 o
  18   4   4        0.93        5.25     17.51 o
  20   4   4      240.83      276.16     27.98 o
 -23   5   4       18.85       11.96     19.05 o
 -21   5   4       17.07       -9.32     28.48 o
 -19   5   4      301.77      325.32     26.81 o
 -17   5   4        0.27       -4.48      8.95 o
 -15   5   4      584.17      649.91     14.98 o
 -13   5   4      201.04      148.48      6.22 o
 -11   5   4      421.91      427.57     12.04 o
  -9   5   4     4561.80     5309.27     47.74 o
  -7   5   4     2685.68     2935.52     26.02 o
  -5   5   4     7348.13     7682.41     52.58 o
  -3   5   4     2093.13     2423.05     21.09 o
  -1   5   4     8956.67     8494.46     67.99 o
   1   5   4     4030.70     3768.21     37.64 o
   3   5   4     2268.18     1992.52     27.33 o
   5   5   4      732.41      731.85     17.21 o
   7   5   4     1951.38     1928.94     31.94 o
   9   5   4      141.66      155.75     10.71 o
  11   5   4     4449.71     4221.91     64.17 o
  13   5   4      944.20      979.28     42.62 o
  15   5   4      589.21      553.33     28.01 o
  17   5   4      236.74      278.40     22.33 o
  19   5   4      289.09      316.31     28.95 o
 -24   6   4       33.05       46.03     39.21 o
 -22   6   4      357.47      397.64     32.72 o
 -20   6   4        9.75        0.13     17.95 o
 -18   6   4       26.59       28.32     16.84 o
 -16   6   4      367.18      389.45     13.69 o
 -14   6   4      984.66      987.55     14.96 o
 -12   6   4        2.07       10.00      4.65 o
 -10   6   4      357.70      310.22      8.55 o
  -8   6   4        0.83        1.48      3.61 o
  -6   6   4     1722.96     1549.91     16.80 o
  -4   6   4     2331.82     2292.78     20.90 o
  -2   6   4      301.14      352.15      6.90 o
   0   6   4      511.79      631.68     11.01 o
   2   6   4     5789.08     6044.12     57.63 o
   4   6   4      558.44      589.03     15.71 o
   6   6   4      321.09      338.29     12.98 o
   8   6   4       43.90       21.61      8.41 o
  10   6   4      319.56      304.53     14.50 o
  12   6   4       92.93      120.68     15.66 o
  14   6   4      141.96      134.49     17.31 o
  16   6   4      767.96      774.75     31.93 o
  18   6   4      388.69      367.47     25.65 o
 -23   7   4       98.21      158.07     58.62 o
 -21   7   4       56.34       88.36     23.15 o
 -19   7   4       47.92       33.17     15.75 o
 -17   7   4      158.96      126.99     15.31 o
 -15   7   4      171.98      159.70     13.25 o
 -13   7   4       12.13       13.53      6.32 o
 -11   7   4      209.51      236.46      8.56 o
  -9   7   4     1921.23     2017.99     25.23 o
  -7   7   4       63.09       65.88      4.52 o
  -5   7   4     1647.18     1609.06     16.15 o
  -3   7   4      161.07      174.10      5.26 o
  -1   7   4     1854.72     1878.35     19.12 o
   1   7   4     1589.96     1848.91     24.64 o
   3   7   4     3256.98     3317.76     41.67 o
   5   7   4       92.27       69.44      8.33 o
   7   7   4       63.31       71.93      9.85 o
   9   7   4     1250.23     1226.49     29.99 o
  11   7   4       49.88       66.83     10.72 o
  13   7   4       12.42       19.89     13.50 o
  15   7   4       60.57       18.46     14.52 o
  17   7   4      330.79      328.64     24.38 o
  19   7   4       67.09       60.75     22.65 o
 -22   8   4       22.85       18.49     22.96 o
 -20   8   4        3.50       -4.24     17.51 o
 -18   8   4        0.06      -10.92     21.83 o
 -16   8   4      306.97      267.65     16.70 o
 -14   8   4     1015.19     1112.55     27.14 o
 -12   8   4     3337.22     3509.66     45.50 o
 -10   8   4        5.73       13.12      5.54 o
  -8   8   4        0.10        6.85      4.66 o
  -6   8   4       10.18        4.10      3.69 o
  -4   8   4        7.45       14.44      3.37 o
  -2   8   4      379.68      354.21     12.71 o
   0   8   4     1670.31     1809.01     22.14 o
   2   8   4     1952.85     1848.87     25.79 o
   4   8   4      452.16      422.52     13.35 o
   6   8   4      324.35      295.61     13.20 o
   8   8   4       30.63       10.91     10.02 o
  10   8   4      319.95      324.51     17.86 o
  12   8   4       10.27       10.44     12.01 o
  14   8   4      144.28      115.47     16.18 o
  16   8   4       30.75        7.31     14.95 o
  18   8   4       56.87       80.50     21.57 o
 -21   9   4      196.91      185.09     24.35 o
 -19   9   4        1.50        0.42     16.44 o
 -17   9   4       31.43       41.95     15.74 o
 -15   9   4      806.80      866.41     26.88 o
 -13   9   4        4.48       23.06      9.06 o
 -11   9   4      562.46      531.50     17.53 o
  -9   9   4       12.43       11.98      6.98 o
  -7   9   4       42.69       39.13      5.80 o
  -5   9   4      217.11      211.15      7.14 o
  -3   9   4     1209.79     1128.82     16.57 o
  -1   9   4       91.64      105.56      6.48 o
   1   9   4      232.45      249.54      9.13 o
   3   9   4     1626.39     1681.75     24.00 o
   5   9   4        0.19       -2.47      7.30 o
   7   9   4     1361.49     1389.87     29.42 o
   9   9   4       87.28       99.96     13.58 o
  11   9   4      399.26      409.10     18.32 o
  13   9   4      121.45      162.26     16.72 o
  15   9   4       35.16       28.27     13.99 o
  17   9   4        0.47       -8.17     16.34 o
 -20  10   4       53.21       40.27     19.63 o
 -18  10   4       11.70       31.03     17.51 o
 -16  10   4        0.06       -1.20     20.41 o
 -14  10   4       95.74       75.08     12.81 o
 -12  10   4       23.46        1.33      9.03 o
 -10  10   4      284.71      247.21     13.64 o
  -8  10   4      208.98      204.37     12.10 o
  -6  10   4       88.26       72.68      8.20 o
  -4  10   4     1971.41     1868.49     23.28 o
  -2  10   4      489.56      489.53     12.28 o
   0  10   4      416.83      431.76     11.35 o
   2  10   4      206.51      189.52      9.05 o
   4  10   4     1333.06     1357.79     23.86 o
   6  10   4      624.96      621.53     18.27 o
   8  10   4      426.97      415.14     23.95 o
  10  10   4       38.66       31.70     11.15 o
  12  10   4      166.67      172.24     17.21 o
  14  10   4        3.14       -4.72     12.74 o
  16  10   4        8.03        4.89     15.68 o
 -19  11   4       15.56       10.30     26.72 o
 -17  11   4        0.49       -6.40     12.79 o
 -15  11   4       91.27       45.97     14.66 o
 -13  11   4      233.77      234.75     19.26 o
 -11  11   4      230.72      248.60     15.08 o
  -9  11   4      822.79      784.55     22.53 o
  -7  11   4      741.54      782.52     19.97 o
  -5  11   4       16.49       16.29      5.53 o
  -3  11   4      420.31      409.79     11.27 o
  -1  11   4        0.01       -2.62      5.25 o
   1  11   4     1360.18     1263.39     21.34 o
   3  11   4      227.64      229.42     11.35 o
   5  11   4       20.30        7.42      7.80 o
   7  11   4       61.19       56.91      9.99 o
   9  11   4       64.28       59.66     10.52 o
  11  11   4        2.18       -5.47     10.93 o
  13  11   4      103.45       70.02     15.86 o
  15  11   4       12.63       25.25     15.59 o
 -18  12   4       65.39       60.02     17.83 o
 -16  12   4        1.23       -6.84     13.69 o
 -14  12   4        0.96       -6.38     12.75 o
 -12  12   4      167.64      187.23     16.30 o
 -10  12   4        8.49       -2.13      9.50 o
  -8  12   4       63.30       57.69     11.91 o
  -6  12   4     2751.18     2922.30     43.48 o
  -4  12   4     1652.95     1667.96     24.17 o
  -2  12   4        1.12       -3.02      6.03 o
   0  12   4      134.15      127.65      8.78 o
   2  12   4      189.85      221.82     11.79 o
   4  12   4      348.97      310.59     13.51 o
   6  12   4       92.45       87.60     10.30 o
   8  12   4      371.61      373.99     19.41 o
  10  12   4       50.43       45.89     12.44 o
  12  12   4        6.65        0.87     11.85 o
  14  12   4       18.79       10.13     13.23 o
 -17  13   4        2.57       -8.08     16.17 o
 -15  13   4        5.00        8.00     14.91 o
 -13  13   4       68.50       43.01     16.24 o
 -11  13   4       47.09       40.05     16.95 o
  -9  13   4        8.93       25.08     12.37 o
  -7  13   4       55.37       41.45     10.29 o
  -5  13   4      293.05      273.79     12.26 o
  -3  13   4       10.31       22.15      8.15 o
  -1  13   4      840.90      885.12     19.93 o
   1  13   4       66.11       72.63      9.81 o
   3  13   4      104.96      106.14     11.69 o
   5  13   4      171.75      151.34     11.73 o
   7  13   4        0.18       -4.24      8.48 o
   9  13   4        4.88       -5.37     10.75 o
  11  13   4        9.55        8.42     11.20 o
  13  13   4       51.28       33.94     39.99 o
 -14  14   4        4.05        0.77     16.06 o
 -12  14   4      292.38      339.18     26.10 o
 -10  14   4      300.81      366.62     24.15 o
  -8  14   4      108.75      157.20     16.43 o
  -6  14   4        8.05       -4.56      9.13 o
  -4  14   4       57.92       63.65     12.57 o
  -2  14   4       14.26       23.41      9.00 o
   0  14   4       89.77       78.64     10.16 o
   2  14   4        1.21        4.29      8.87 o
   4  14   4        5.70       -3.58      8.89 o
   6  14   4       36.31       32.87     11.36 o
   8  14   4       34.27       35.58     12.20 o
  10  14   4        7.25       12.85     11.99 o
 -13  15   4        0.84       -2.28     25.22 o
 -11  15   4       62.39       60.43     17.57 o
  -9  15   4      142.19      171.46     20.12 o
  -7  15   4      158.12      149.00     19.40 o
  -5  15   4       72.80       86.49     13.44 o
  -3  15   4       21.88        3.79     10.85 o
  -1  15   4       54.82       46.64     11.66 o
   1  15   4       94.72      122.91     12.47 o
   3  15   4       41.15       26.37     10.33 o
   5  15   4        1.97       13.33     11.49 o
   7  15   4        0.64       10.26     11.05 o
   9  15   4        1.28      -12.97     25.94 o
 -10  16   4        1.59       -7.41     14.81 o
  -8  16   4        0.46        1.70     15.25 o
  -6  16   4        0.79        8.07     12.77 o
  -4  16   4       31.93       13.03     13.21 o
  -2  16   4        0.36       -5.06     11.87 o
   0  16   4        0.06       -6.32     12.64 o
   2  16   4      202.55      212.04     17.58 o
   4  16   4       55.52       81.26     15.33 o
   6  16   4        0.30       36.48     31.01 o
  -3  17   4       20.72       12.44     13.88 o
  -1  17   4        2.51       -7.64     15.28 o
 -25   1   5        0.38       -9.44     18.89 o
 -23   1   5       24.03       30.13     18.96 o
 -21   1   5       15.53        5.27     16.88 o
 -19   1   5      156.51      179.93     14.34 o
 -17   1   5       31.13       35.64      7.03 o
 -15   1   5     3710.49     3812.27     42.40 o
 -13   1   5     4368.65     4398.16     42.87 o
 -11   1   5     6448.45     6558.16     67.16 o
  -9   1   5     5943.02     6069.52     51.19 o
  -7   1   5      378.08      340.99      5.99 o
  -5   1   5     2203.79     1971.14     28.08 o
  -3   1   5     7867.71     7458.87     95.74 o
  -1   1   5     5658.51     5431.90     71.06 o
   1   1   5       16.86       27.25      5.09 o
   3   1   5     9284.44     9321.96    124.11 o
   5   1   5     1487.95     1527.01     50.08 o
   7   1   5        4.26       -1.80      9.88 o
   9   1   5      414.04      513.98     30.36 o
  11   1   5     1799.30     1779.15     57.31 o
  13   1   5      678.41      665.63     37.52 o
  15   1   5      749.23      793.99     53.37 o
  17   1   5      113.44      112.13     19.69 o
  19   1   5       14.52       13.04     30.75 o
 -26   2   5        0.70      -15.41     30.82 o
 -24   2   5       73.02       82.43     22.93 o
 -22   2   5      727.31      802.62     41.21 o
 -20   2   5       65.47       23.47     17.23 o
 -18   2   5      139.96      157.17     13.19 o
 -16   2   5     1741.13     1743.28     26.46 o
 -14   2   5     1212.37     1268.48     21.62 o
 -12   2   5     4256.53     4864.25     46.36 o
 -10   2   5        9.83        9.50      2.68 o
  -8   2   5      954.48     1108.39     11.61 o
  -6   2   5     3844.21     3796.04     35.56 o
  -4   2   5       89.02      102.10      3.99 o
  -2   2   5    14998.71    15168.97    143.09 o
   0   2   5     1575.19     1546.30     35.79 o
   2   2   5    14778.34    15062.35    193.43 o
   4   2   5     9591.06     9799.51    131.52 o
   6   2   5       13.64       -3.88      7.75 o
   8   2   5        0.42       12.96      9.23 o
  10   2   5      392.32      384.93     26.06 o
  12   2   5      312.04      321.78     26.96 o
  14   2   5      725.78      766.75     33.28 o
  16   2   5       12.38       -5.96     14.76 o
  18   2   5        4.87       11.00     16.42 o
  20   2   5       28.81       36.68     20.19 o
 -25   3   5       37.57       52.67     36.67 o
 -23   3   5      143.96      144.21     24.13 o
 -21   3   5       91.04       98.16     19.79 o
 -19   3   5        5.14        4.01     13.51 o
 -17   3   5      292.31      281.77     12.83 o
 -15   3   5       62.22       53.91      6.02 o
 -13   3   5     1804.43     1863.84     22.63 o
 -11   3   5       12.39        6.88      3.35 o
  -9   3   5     2656.63     2529.72     24.03 o
  -7   3   5     3497.63     3957.65     34.36 o
  -5   3   5     2162.68     2210.02     20.26 o
  -3   3   5     1584.91     1346.76     17.88 o
  -1   3   5     2581.84     2467.44     28.06 o
   1   3   5        0.00       -1.97      3.95 o
   3   3   5     1900.51     2244.37     51.72 o
   5   3   5      974.69     1279.08     28.33 o
   7   3   5     2276.35     2270.15     96.92 o
   9   3   5     1508.21     1567.69     35.36 o
  11   3   5       79.28       86.13     14.76 o
  13   3   5       56.51       42.34     15.04 o
  15   3   5       92.09       82.77     18.68 o
  17   3   5       86.35       91.84     20.42 o
  19   3   5        1.73       -7.25     17.09 o
 -24   4   5       17.84      -15.21     30.43 o
 -22   4   5        9.90       32.89     17.85 o
 -20   4   5       58.32       55.38     13.89 o
 -18   4   5       96.32       75.45      8.38 o
 -16   4   5      391.41      352.23     10.96 o
 -14   4   5        2.12       -0.93      6.05 o
 -12   4   5      192.60      180.63      7.25 o
 -10   4   5     1022.20      912.71     20.23 o
  -8   4   5        0.81       -1.51      3.02 o
  -6   4   5     1743.20     1684.26     19.38 o
  -4   4   5     2783.24     2544.33     24.26 o
  -2   4   5      137.08      178.99      5.75 o
   0   4   5     9928.53    10184.87     94.37 o
   2   4   5     6408.00     6109.94     70.29 o
   4   4   5      145.79      135.53      8.37 o
   6   4   5     2921.05     2777.06     40.30 o
   8   4   5       10.63        5.41      8.60 o
  10   4   5      245.38      302.29     20.33 o
  12   4   5     1972.16     1861.93     50.43 o
  14   4   5     1474.87     1496.39     46.40 o
  16   4   5       12.21       -7.77     15.54 o
  18   4   5      316.74      365.08     29.22 o
 -25   5   5      106.18      149.42     45.26 o
 -23   5   5      124.70       25.16     35.11 o
 -21   5   5       73.95       47.40     33.94 o
 -19   5   5      194.93      153.53     35.31 o
 -17   5   5       83.03       89.82      8.09 o
 -15   5   5      245.08      269.18      9.21 o
 -13   5   5      450.29      471.89     11.56 o
 -11   5   5     8313.14     8313.00     71.27 o
  -9   5   5    20384.20    21688.59    173.01 o
  -7   5   5     1069.62      988.54     11.04 o
  -5   5   5      508.03      600.80      8.80 o
  -3   5   5      290.79      383.87      9.67 o
  -1   5   5     1675.61     1392.55     18.76 o
   1   5   5      102.49       91.96      5.69 o
   3   5   5     4662.96     4883.41     55.39 o
   5   5   5     5305.49     5605.34     68.75 o
   7   5   5     2080.96     2247.54     39.53 o
   9   5   5     1578.68     1465.40     31.58 o
  11   5   5      874.58      904.83     30.73 o
  13   5   5      334.96      377.95     22.28 o
  15   5   5      508.30      484.58     31.25 o
  17   5   5       70.80       57.15     30.85 o
  19   5   5       15.78       15.51     19.91 o
 -24   6   5       29.02       49.35     40.96 o
 -22   6   5       89.45      102.41     40.18 o
 -20   6   5      366.40      377.96     32.29 o
 -18   6   5       48.82       10.05     18.77 o
 -16   6   5       17.95       20.00      6.07 o
 -14   6   5      632.33      731.71     17.18 o
 -12   6   5      537.03      568.66     11.80 o
 -10   6   5     2602.42     2792.05     29.19 o
  -8   6   5     4700.92     5070.95     43.48 o
  -6   6   5      128.57       77.79      4.97 o
  -4   6   5     7644.36     7911.05     61.48 o
  -2   6   5      170.85      171.52      5.54 o
   0   6   5      101.07      126.30      6.14 o
   2   6   5     4073.48     4023.89     44.42 o
   4   6   5     1017.42      914.54     23.12 o
   6   6   5        2.72        3.62      6.91 o
   8   6   5       60.87       92.82     10.95 o
  10   6   5      863.37      869.38     27.49 o
  12   6   5       13.70       12.14     12.76 o
  14   6   5      166.25      153.77     20.53 o
  16   6   5       37.97       52.28     19.32 o
  18   6   5        0.02       -8.88     17.76 o
 -23   7   5       83.04       84.46     41.94 o
 -21   7   5       61.77       47.65     23.90 o
 -19   7   5      248.09      254.50     54.72 o
 -17   7   5      554.16      546.15     27.48 o
 -15   7   5      295.55      322.66     13.22 o
 -13   7   5     1570.87     1784.74     24.01 o
 -11   7   5      536.23      580.78     13.28 o
  -9   7   5      412.82      444.94     13.49 o
  -7   7   5       32.56       39.52      4.14 o
  -5   7   5      103.91       99.99      4.72 o
  -3   7   5        0.68       -1.57      3.13 o
  -1   7   5        0.22       -1.79      3.57 o
   1   7   5      260.72      321.19     10.69 o
   3   7   5     1658.36     1655.65     26.27 o
   5   7   5      589.01      568.17     19.03 o
   7   7   5        0.71       -2.38      8.03 o
   9   7   5       84.74       67.82     12.01 o
  11   7   5      449.65      463.60     20.75 o
  13   7   5        0.48       -7.38     14.75 o
  15   7   5       34.36       15.40     14.89 o
  17   7   5        0.26        4.84     19.51 o
 -22   8   5        6.30      -10.52     21.05 o
 -20   8   5      179.55      178.73     28.27 o
 -18   8   5      212.08      170.78     35.80 o
 -16   8   5      559.66      582.17     32.44 o
 -14   8   5     1824.10     1972.86     38.18 o
 -12   8   5       24.74       46.32      7.02 o
 -10   8   5       10.94        5.61      6.11 o
  -8   8   5        1.05        1.30      4.16 o
  -6   8   5      490.01      478.10      9.25 o
  -4   8   5        3.77        1.28      3.71 o
  -2   8   5      621.34      714.05     11.73 o
   0   8   5      192.61      218.60      8.36 o
   2   8   5       44.21       52.31      7.25 o
   4   8   5        0.53       -1.84      6.65 o
   6   8   5      767.53      752.65     23.50 o
   8   8   5      284.39      273.11     16.41 o
  10   8   5      180.09      183.06     18.50 o
  12   8   5      520.61      511.56     22.81 o
  14   8   5       53.46       72.54     20.28 o
  16   8   5       97.49      128.12     21.92 o
 -21   9   5        1.92       -7.41     31.89 o
 -19   9   5       46.58       69.93     18.71 o
 -17   9   5      495.84      428.74     27.09 o
 -15   9   5      203.41      236.00     18.35 o
 -13   9   5      105.60      122.11     13.06 o
 -11   9   5      346.37      357.92     13.50 o
  -9   9   5       88.69       81.57      7.55 o
  -7   9   5      149.91      151.94      7.31 o
  -5   9   5      176.96      182.73      7.18 o
  -3   9   5     1140.89     1124.47     17.08 o
  -1   9   5     1207.98     1263.69     18.59 o
   1   9   5      109.86      119.38      7.57 o
   3   9   5       40.76       51.00      7.91 o
   5   9   5      342.36      317.62     14.59 o
   7   9   5      293.47      279.98     14.85 o
   9   9   5        3.52       -5.05     10.11 o
  11   9   5       29.78       16.40     12.05 o
  13   9   5        2.36        5.76     12.42 o
  15   9   5        5.70       -2.92     15.34 o
 -20  10   5        0.60       -8.42     16.83 o
 -18  10   5       93.95       67.21     19.54 o
 -16  10   5      173.08      145.13     19.71 o
 -14  10   5      143.77      167.81     15.08 o
 -12  10   5      168.99      158.16     12.41 o
 -10  10   5      223.78      221.44     13.07 o
  -8  10   5      469.84      442.06     14.59 o
  -6  10   5      138.40      126.97      7.09 o
  -4  10   5        2.06       -2.57      5.14 o
  -2  10   5      749.79      754.25     14.54 o
   0  10   5      527.95      537.12     13.61 o
   2  10   5       23.63       23.35      6.61 o
   4  10   5        0.64       16.67      8.17 o
   6  10   5      688.45      667.21     21.29 o
   8  10   5       95.64       78.37     12.01 o
  10  10   5       25.11       16.73     12.43 o
  12  10   5      188.82      198.98     18.26 o
  14  10   5        2.12       -4.30     13.55 o
 -19  11   5       28.05       19.17     15.81 o
 -17  11   5       81.62       68.54     16.02 o
 -15  11   5       54.46       40.41     13.83 o
 -13  11   5       93.22       85.82     14.97 o
 -11  11   5      357.58      302.27     15.78 o
  -9  11   5      796.26      816.98     23.42 o
  -7  11   5      143.74      124.21     10.76 o
  -5  11   5     1152.09     1167.30     20.16 o
  -3  11   5      312.35      340.13     14.98 o
  -1  11   5     1579.90     1611.52     23.28 o
   1  11   5      474.21      496.97     14.21 o
   3  11   5        5.57        3.37      7.93 o
   5  11   5      959.34     1006.15     22.07 o
   7  11   5      133.28      135.94     12.07 o
   9  11   5        4.88       -4.82      9.64 o
  11  11   5        0.60       -5.07     10.15 o
  13  11   5        5.43        4.23     13.77 o
 -18  12   5        7.07        9.08     15.16 o
 -16  12   5        0.09        7.24     13.95 o
 -14  12   5       32.78        3.51     13.72 o
 -12  12   5      242.19      283.14     20.29 o
 -10  12   5       25.35        4.06     10.39 o
  -8  12   5     2124.67     2282.55     37.21 o
  -6  12   5     3013.87     3046.42     41.68 o
  -4  12   5      788.13      764.30     23.29 o
  -2  12   5      208.89      170.45     10.50 o
   0  12   5      749.38      781.52     18.04 o
   2  12   5      337.31      322.44     13.32 o
   4  12   5      330.14      315.08     17.58 o
   6  12   5       58.29       50.01      9.72 o
   8  12   5       83.34       54.58     10.94 o
  10  12   5       36.37       24.42     12.03 o
  12  12   5        2.50        0.24     12.34 o
 -17  13   5       33.79        4.05     16.58 o
 -15  13   5       31.76       44.46     16.35 o
 -13  13   5      303.51      299.18     22.39 o
 -11  13   5      624.32      707.87     51.82 o
  -9  13   5      142.77      134.55     15.46 o
  -7  13   5       54.93       61.38     10.76 o
  -5  13   5      322.04      331.98     14.49 o
  -3  13   5      358.48      374.22     13.56 o
  -1  13   5       75.33       73.93      9.50 o
   1  13   5      221.20      200.06     12.30 o
   3  13   5      168.14      179.50     12.29 o
   5  13   5       64.64       53.64     10.11 o
   7  13   5       16.73        8.37      9.34 o
   9  13   5       26.80       14.33     10.86 o
  11  13   5        2.83       15.00     13.25 o
 -16  14   5      194.10      230.77     47.60 o
 -14  14   5      136.30      150.23     20.37 o
 -12  14   5        9.29       23.38     15.70 o
 -10  14   5      401.62      399.21     24.60 o
  -8  14   5       25.80       17.09     14.67 o
  -6  14   5        8.65       -1.13     10.37 o
  -4  14   5       18.05       33.41     10.83 o
  -2  14   5      447.96      437.11     15.28 o
   0  14   5      102.41      101.22     11.41 o
   2  14   5       13.57       15.90      9.38 o
   4  14   5       89.94      114.19     12.26 o
   6  14   5        9.56       -4.09     10.46 o
   8  14   5        0.11       -5.51     11.02 o
  10  14   5        5.54       -4.05     13.09 o
 -13  15   5       29.85       23.76     26.16 o
 -11  15   5        0.33      -10.09     20.19 o
  -9  15   5       31.77       15.64     15.73 o
  -7  15   5        0.79       -0.02     11.70 o
  -5  15   5       58.93       42.45     13.43 o
  -3  15   5      127.90      139.90     14.70 o
  -1  15   5       98.40      103.80     12.62 o
   1  15   5       29.82       28.43     11.30 o
   3  15   5      407.91      420.13     18.93 o
   5  15   5      115.58      113.24     16.20 o
   7  15   5       24.67       42.47     14.81 o
 -10  16   5        0.60       -0.65     15.70 o
  -8  16   5       10.27        9.89     17.91 o
  -6  16   5        7.56       15.31     13.29 o
  -4  16   5        0.24        6.17     13.12 o
  -2  16   5        3.48       -6.46     12.92 o
   0  16   5        2.79       17.55     13.81 o
   2  16   5        2.13        8.63     13.79 o
   4  16   5       10.94       22.15     15.60 o
 -26   0   6      194.86      278.37     43.31 o
 -24   0   6      148.83      191.37     36.67 o
 -22   0   6       13.76        1.37     25.36 o
 -20   0   6       10.76       -8.19     22.63 o
 -18   0   6     1331.58     1473.33     38.43 o
 -16   0   6      284.25      291.67     17.40 o
 -14   0   6      391.89      460.61     17.73 o
 -12   0   6     6285.21     5936.62     72.39 o
 -10   0   6      704.40      690.15     14.48 o
  -8   0   6     3861.34     3807.94     59.81 o
  -6   0   6       14.24       20.29      4.68 o
  -4   0   6    10679.83    10095.63    261.46 o
  -2   0   6    21277.23    21246.62    373.98 o
   0   0   6     1971.10     1930.44     61.61 o
   2   0   6       62.74       53.06     12.48 o
   4   0   6     1787.65     2051.37     73.48 o
   6   0   6     5621.62     5372.66    114.45 o
   8   0   6     3064.04     3111.09    110.29 o
  10   0   6      498.63      534.06     43.90 o
  12   0   6        9.88       -1.17     23.02 o
  14   0   6     1077.27     1006.55     66.56 o
  16   0   6      447.67      447.57     51.12 o
  18   0   6      146.56      212.62     40.67 o
 -25   1   6        1.67       18.55     20.99 o
 -23   1   6       45.85       21.71     19.91 o
 -21   1   6      243.89      276.30     25.69 o
 -19   1   6      367.93      401.63     27.42 o
 -17   1   6      858.60      955.82     18.95 o
 -15   1   6      286.47      323.95      8.93 o
 -13   1   6      516.56      515.79     11.47 o
 -11   1   6     1310.61     1459.81     16.09 o
  -9   1   6       21.53       18.60      2.58 o
  -7   1   6      194.78      163.68      4.48 o
  -5   1   6     2354.73     2244.00     35.33 o
  -3   1   6     3328.19     3399.24     40.46 o
  -1   1   6      822.01      809.59     22.37 o
   1   1   6       98.78      136.82      9.09 o
   3   1   6      382.85      435.09     16.85 o
   5   1   6      664.42      400.57     15.93 o
   7   1   6      703.91      674.87     25.05 o
   9   1   6     1048.52     1022.56     40.79 o
  11   1   6      770.88      760.99     38.09 o
  13   1   6       15.99        3.86     17.46 o
  15   1   6      579.64      621.67     41.03 o
  17   1   6       11.93       22.39     16.57 o
  19   1   6       87.19      117.85     23.17 o
 -26   2   6       38.73      -15.70     31.40 o
 -24   2   6      125.81      113.94     48.67 o
 -22   2   6       19.30       17.64     30.43 o
 -20   2   6       32.35        2.67     16.67 o
 -18   2   6      185.94      164.32      9.48 o
 -16   2   6      363.57      374.13     13.03 o
 -14   2   6      721.55      710.48     18.41 o
 -12   2   6     2437.80     2786.84     29.44 o
 -10   2   6       96.86      107.80      4.12 o
  -8   2   6      197.85      232.22      6.26 o
  -6   2   6      160.08      156.95      4.02 o
  -4   2   6      938.28      968.81     11.86 o
  -2   2   6     5939.80     6321.44     95.60 o
   0   2   6     1249.91     1358.69     28.16 o
   2   2   6      602.28      556.67     16.14 o
   4   2   6     6330.26     6267.47     89.74 o
   6   2   6       97.43      109.72     16.21 o
   8   2   6       31.89       39.20     26.63 o
  10   2   6      106.94       74.79     23.31 o
  12   2   6      340.65      459.24     32.68 o
  14   2   6       32.89       39.76     15.69 o
  16   2   6       87.08       76.76     23.88 o
  18   2   6       10.35       13.86     17.73 o
 -25   3   6        3.63       -8.97     31.21 o
 -23   3   6      227.21      222.03     25.40 o
 -21   3   6       17.06       18.93     26.33 o
 -19   3   6       96.91      101.92     17.54 o
 -17   3   6        0.86       -2.51      5.65 o
 -15   3   6      884.27      819.51     15.04 o
 -13   3   6       38.89        9.89      3.70 o
 -11   3   6      803.45      787.52     18.34 o
  -9   3   6     2569.86     2668.81     23.67 o
  -7   3   6      186.52      135.56      4.17 o
  -5   3   6    19198.97    20246.39    158.63 o
  -3   3   6      625.69      611.30     13.57 o
  -1   3   6    14060.85    14236.89    162.22 o
   1   3   6      390.88      323.51     11.87 o
   3   3   6     8796.81     9339.19    126.88 o
   5   3   6      399.68      398.21     22.50 o
   7   3   6     1662.12     1678.11     93.27 o
   9   3   6     1438.27     1569.82    108.57 o
  11   3   6       10.79       64.90     23.99 o
  13   3   6        0.07        1.85     13.53 o
  15   3   6      315.80      311.07     36.53 o
  17   3   6        4.58        2.35     16.93 o
  19   3   6        2.81       -9.13     18.26 o
 -24   4   6      426.31      442.29     53.46 o
 -22   4   6       21.72       11.66     18.73 o
 -20   4   6      312.03      348.70     61.75 o
 -18   4   6      286.18      303.23     14.66 o
 -16   4   6      706.82      676.99     17.61 o
 -14   4   6       38.64       39.33      5.78 o
 -12   4   6      416.40      393.05      8.97 o
 -10   4   6     2228.46     2274.94     23.75 o
  -8   4   6     2010.98     2238.31     22.29 o
  -6   4   6     7958.20     8619.77     70.78 o
  -4   4   6       45.79       44.91      3.90 o
  -2   4   6      901.24      824.07     12.95 o
   0   4   6        0.11       -1.71      3.43 o
   2   4   6       23.16       10.60      5.21 o
   4   4   6        0.84       25.79      6.08 o
   6   4   6      160.75      154.67     14.37 o
   8   4   6        1.89       -0.84     14.05 o
  10   4   6      136.64       98.09     15.22 o
  12   4   6      696.16      705.72     32.76 o
  14   4   6      189.07      163.05     20.32 o
  16   4   6      119.42      100.97     30.91 o
  18   4   6      113.51      170.02     24.81 o
 -25   5   6       16.46       25.75     39.40 o
 -23   5   6      183.06      177.13     41.75 o
 -21   5   6       19.37        8.19     32.18 o
 -19   5   6      334.35      292.99     19.81 o
 -17   5   6      177.01      170.58      9.10 o
 -15   5   6      339.98      331.40     10.20 o
 -13   5   6       10.47       11.25      4.40 o
 -11   5   6     2139.86     2347.86     29.26 o
  -9   5   6      951.68     1014.22     12.65 o
  -7   5   6        5.18       -1.26      2.62 o
  -5   5   6      143.23      146.80      4.95 o
  -3   5   6     2153.28     2314.67     23.94 o
  -1   5   6    10458.22    10721.08    106.26 o
   1   5   6      586.89      612.93     12.84 o
   3   5   6       24.42       31.58      6.22 o
   5   5   6      976.35     1117.54     30.68 o
   7   5   6      402.34      360.19     20.38 o
   9   5   6      174.66      190.38     17.82 o
  11   5   6      163.62      132.18     18.08 o
  13   5   6        0.87       17.86     14.78 o
  15   5   6       49.87       55.69     18.95 o
  17   5   6      346.81      326.40     28.82 o
 -24   6   6      137.71      117.04     42.53 o
 -22   6   6      104.05      161.52     40.96 o
 -20   6   6     1189.93     1275.61     54.06 o
 -18   6   6      228.04      208.04     42.04 o
 -16   6   6       62.24       75.73      8.80 o
 -14   6   6      215.40      247.07      9.59 o
 -12   6   6      494.24      464.99     11.84 o
 -10   6   6      330.37      386.21      9.24 o
  -8   6   6      305.75      296.50      6.61 o
  -6   6   6     1213.36     1295.78     17.05 o
  -4   6   6      267.19      425.84      8.36 o
  -2   6   6     1490.35     1680.48     21.15 o
   0   6   6        0.27       -0.24      4.13 o
   2   6   6      215.74      230.67      9.52 o
   4   6   6      215.78      229.00     12.50 o
   6   6   6      264.66      229.96     14.82 o
   8   6   6      773.14      831.65     26.78 o
  10   6   6      870.31      816.17     33.61 o
  12   6   6        0.04        9.57     18.20 o
  14   6   6       69.37       74.41     19.26 o
  16   6   6      150.74      140.71     33.72 o
  18   6   6      105.45      130.69     40.18 o
 -23   7   6       66.14       63.98     38.04 o
 -21   7   6      477.48      528.51     38.38 o
 -19   7   6      489.01      432.27     33.55 o
 -17   7   6      140.87      143.02     18.38 o
 -15   7   6       34.10       54.18      8.53 o
 -13   7   6     1389.10     1398.91     22.34 o
 -11   7   6      262.67      278.15      9.05 o
  -9   7   6      352.61      318.55      8.71 o
  -7   7   6      311.22      347.11      9.15 o
  -5   7   6       18.79       18.29      3.81 o
  -3   7   6      383.79      392.57      8.91 o
  -1   7   6       28.04       32.93      5.35 o
   1   7   6      108.21      140.97      8.54 o
   3   7   6      158.99      146.78      9.23 o
   5   7   6      158.12      153.13     12.14 o
   7   7   6        0.04       -4.22      8.44 o
   9   7   6     1788.44     1788.56     38.96 o
  11   7   6      201.95      202.77     18.85 o
  13   7   6       37.82       71.62     18.71 o
  15   7   6        7.88       -2.77     17.76 o
  17   7   6       96.55      138.86     24.33 o
 -22   8   6       36.40       36.46     34.43 o
 -20   8   6       43.88       50.58     17.55 o
 -18   8   6      159.61      180.35     20.68 o
 -16   8   6      975.86     1079.07     38.29 o
 -14   8   6        0.08        0.48      9.64 o
 -12   8   6      135.16      132.72      8.17 o
 -10   8   6      130.52      119.75      7.87 o
  -8   8   6       19.23       26.20      4.94 o
  -6   8   6       18.25        7.92      3.98 o
  -4   8   6      381.13      333.21      9.27 o
  -2   8   6       69.35       78.57      6.24 o
   0   8   6     2916.47     2923.88     45.12 o
   2   8   6     4544.31     4638.90     57.17 o
   4   8   6      185.42      180.85     11.42 o
   6   8   6      474.42      423.26     20.79 o
   8   8   6      213.78      249.38     17.17 o
  10   8   6      951.27     1012.53     30.96 o
  12   8   6       26.07       46.81     15.15 o
  14   8   6        8.37      -14.27     28.54 o
  16   8   6       10.39       -2.52     19.45 o
 -21   9   6       42.67       72.05     20.70 o
 -19   9   6       30.87       30.22     16.97 o
 -17   9   6      154.87      175.20     20.49 o
 -15   9   6      308.41      241.31     26.13 o
 -13   9   6      192.70      170.08     10.78 o
 -11   9   6      699.61      656.25     15.71 o
  -9   9   6     1030.07      969.07     16.96 o
  -7   9   6      759.19      645.35     11.80 o
  -5   9   6       33.79       35.38      5.01 o
  -3   9   6      603.47      581.84     12.74 o
  -1   9   6      501.37      486.92     13.62 o
   1   9   6       83.35       76.80      7.79 o
   3   9   6     2133.10     2099.44     37.32 o
   5   9   6       30.96        6.24      8.94 o
   7   9   6      204.81      192.19     13.65 o
   9   9   6      263.19      264.78     18.35 o
  11   9   6       25.16       29.00     17.43 o
  13   9   6        0.51       -6.97     13.94 o
  15   9   6      162.31      232.79     27.08 o
 -20  10   6        2.65       13.19     17.97 o
 -18  10   6        2.72       -6.07     12.13 o
 -16  10   6        8.54        0.03     14.61 o
 -14  10   6       41.12       19.63     12.46 o
 -12  10   6      134.76      136.99     23.75 o
 -10  10   6     1350.45     1306.35     27.82 o
  -8  10   6       27.71       19.54      6.69 o
  -6  10   6        2.25       -2.46      4.93 o
  -4  10   6       93.92      102.45      7.40 o
  -2  10   6       45.25       39.33      6.67 o
   0  10   6     1267.37     1247.65     21.07 o
   2  10   6      377.93      393.17     14.70 o
   4  10   6     1683.20     1699.54     30.46 o
   6  10   6       35.06       42.52     10.52 o
   8  10   6        1.28        5.38     10.05 o
  10  10   6       59.37       64.95     14.35 o
  12  10   6        5.27       12.25     14.16 o
  14  10   6       21.73       44.66     18.03 o
 -19  11   6       10.73       17.19     16.33 o
 -17  11   6       28.33       29.16     14.42 o
 -15  11   6        0.89       -6.12     12.24 o
 -13  11   6       49.79       43.79     13.64 o
 -11  11   6      361.79      351.36     18.22 o
  -9  11   6      546.57      636.13     20.88 o
  -7  11   6      314.50      292.59     10.89 o
  -5  11   6      189.89      183.46      9.79 o
  -3  11   6      349.72      360.32     12.29 o
  -1  11   6      258.19      292.40     11.57 o
   1  11   6     1483.00     1503.49     27.94 o
   3  11   6       66.92       64.16      9.08 o
   5  11   6      408.03      377.82     15.87 o
   7  11   6      190.56      169.43     14.82 o
   9  11   6       37.58       40.75     12.15 o
  11  11   6      147.27      169.09     16.59 o
  13  11   6       43.14       52.81     16.85 o
 -18  12   6        1.38       -0.70     14.71 o
 -16  12   6      101.71       96.55     16.68 o
 -14  12   6      237.48      228.47     19.64 o
 -12  12   6       30.66       28.81     14.34 o
 -10  12   6       37.53       30.03     13.97 o
  -8  12   6        0.06        3.63     10.29 o
  -6  12   6       85.89       73.11     10.54 o
  -4  12   6      231.62      228.61     12.95 o
  -2  12   6        1.39       -3.70      7.40 o
   0  12   6       33.40       16.92      8.36 o
   2  12   6      156.92      173.44     11.45 o
   4  12   6      196.56      196.04     12.37 o
   6  12   6       42.96       61.13     11.25 o
   8  12   6        1.38       -0.37      9.55 o
  10  12   6        4.52       -5.65     11.29 o
  12  12   6       22.00       38.08     15.80 o
 -17  13   6       50.47       41.29     17.18 o
 -15  13   6        6.11       -7.10     14.19 o
 -13  13   6        0.66        8.21     14.42 o
 -11  13   6        1.16       14.59     21.53 o
  -9  13   6       59.97       68.10     15.24 o
  -7  13   6       71.20       59.05     11.65 o
  -5  13   6      464.22      479.48     17.71 o
  -3  13   6        0.74        5.16      8.58 o
  -1  13   6       21.42       27.32      9.22 o
   1  13   6      405.45      384.77     16.30 o
   3  13   6       52.17       34.85      9.80 o
   5  13   6      211.40      220.10     13.82 o
   7  13   6       51.09       57.96     10.94 o
   9  13   6       13.11       -3.82     12.19 o
 -16  14   6       35.24       77.44     38.23 o
 -14  14   6        0.02       26.29     16.48 o
 -12  14   6      330.56      365.32     26.30 o
 -10  14   6       20.67        1.28     14.78 o
  -8  14   6       57.26       86.91     14.26 o
  -6  14   6        0.17       -5.61     11.21 o
  -4  14   6       89.60       65.42     11.71 o
  -2  14   6      658.18      720.52     24.59 o
   0  14   6       56.80       60.54     11.76 o
   2  14   6      247.62      231.65     15.21 o
   4  14   6        0.13       -5.29     10.57 o
   6  14   6       63.19       84.33     15.66 o
   8  14   6       33.91       38.25     14.04 o
 -13  15   6       28.14       20.45     16.87 o
 -11  15   6       84.06      103.84     19.37 o
  -9  15   6        6.32        1.48     21.88 o
  -7  15   6       49.56       41.91     13.97 o
  -5  15   6        6.83       -5.74     11.48 o
  -3  15   6        3.56        4.29     11.99 o
  -1  15   6       48.54       61.17     15.23 o
   1  15   6       14.12        2.56     11.15 o
   3  15   6       25.70       14.68     14.35 o
   5  15   6       24.02       24.13     17.00 o
  -8  16   6        0.44       -7.64     15.29 o
  -6  16   6        5.60       -3.07     12.81 o
  -4  16   6        3.58       -3.44     12.56 o
  -2  16   6      140.42      126.73     17.35 o
   0  16   6       51.06       39.97     14.84 o
   2  16   6       53.76       74.59     19.39 o
 -25   1   7        5.36       -2.77     20.61 o
 -23   1   7       62.63       49.07     21.13 o
 -21   1   7        4.60       -7.95     15.89 o
 -19   1   7      472.80      436.53     28.11 o
 -17   1   7      571.72      564.29     14.31 o
 -15   1   7     1879.00     2036.11     27.04 o
 -13   1   7     1735.18     1901.27     21.51 o
 -11   1   7        5.38        8.46      3.59 o
  -9   1   7     2245.73     2359.16     28.13 o
  -7   1   7      262.56      360.20     10.22 o
  -5   1   7       22.64       37.72      3.09 o
  -3   1   7     3403.44     3382.36     40.71 o
  -1   1   7     2399.90     2442.68     52.82 o
   1   1   7        2.69        3.30      7.63 o
   3   1   7      397.95      341.20     16.30 o
   5   1   7      596.39      650.13     20.59 o
   7   1   7       35.65       73.51     15.03 o
   9   1   7      377.86      367.98     26.20 o
  11   1   7       92.38       68.85     18.94 o
  13   1   7      447.80      357.05     32.06 o
  15   1   7      221.14      225.07     29.31 o
  17   1   7      112.69      124.26     22.42 o
 -26   2   7      136.13      149.03     42.92 o
 -24   2   7      461.81      611.98     66.04 o
 -22   2   7      469.53      420.32     30.59 o
 -20   2   7      473.60      490.53     40.24 o
 -18   2   7      460.56      438.49     13.62 o
 -16   2   7        5.02        0.86      4.99 o
 -14   2   7     3029.02     3283.92     33.86 o
 -12   2   7      394.93      487.61      8.50 o
 -10   2   7      330.30      368.08      7.77 o
  -8   2   7      131.74      168.22      7.41 o
  -6   2   7        1.27        7.96      2.84 o
  -4   2   7     4361.29     4662.68     55.47 o
  -2   2   7     7619.62     7882.01    118.42 o
   0   2   7     1911.45     1755.71     35.10 o
   2   2   7    15834.16    16459.28    318.77 o
   4   2   7       73.60       83.36      9.59 o
   6   2   7     1006.75     1049.10     39.06 o
   8   2   7      190.28      171.06     20.39 o
  10   2   7        6.33       -3.49     17.07 o
  12   2   7      309.10      353.35     30.95 o
  14   2   7        0.48       25.80     15.52 o
  16   2   7       79.74       92.29     37.70 o
  18   2   7      283.00      387.50     30.83 o
 -25   3   7      125.02      159.96     42.92 o
 -23   3   7       88.18      137.79     45.84 o
 -21   3   7       19.47       37.24     17.34 o
 -19   3   7       51.11       44.29     11.67 o
 -17   3   7       64.97       56.64      6.77 o
 -15   3   7      370.68      345.44     18.18 o
 -13   3   7       75.86       80.11      5.28 o
 -11   3   7       28.26       38.00      3.56 o
  -9   3   7     3331.36     3485.71     32.76 o
  -7   3   7    30746.52    32569.31    267.25 o
  -5   3   7    22197.95    23448.88    219.73 o
  -3   3   7     2204.06     2300.14     31.15 o
  -1   3   7       16.49       18.41      6.44 o
   1   3   7     1396.55     1515.23     29.61 o
   3   3   7     1999.86     2000.86     37.69 o
   5   3   7      247.29      225.94     18.62 o
   7   3   7        0.01       -5.36     10.72 o
   9   3   7      727.32      660.61     35.32 o
  11   3   7      204.28      244.22     31.96 o
  13   3   7        1.02       -6.07     14.28 o
  15   3   7       17.54       20.44     17.00 o
  17   3   7      158.77      193.75     27.67 o
 -24   4   7       62.80       55.40     38.43 o
 -22   4   7      208.56      207.92     51.70 o
 -20   4   7      131.50      133.68     19.38 o
 -18   4   7       17.97       12.05      8.24 o
 -16   4   7      716.91      751.06     18.03 o
 -14   4   7     1383.15     1469.34     19.93 o
 -12   4   7      433.49      469.15     10.21 o
 -10   4   7       47.86       63.03      3.87 o
  -8   4   7     3083.71     3906.18     36.66 o
  -6   4   7     1001.44      998.56     12.30 o
  -4   4   7     2907.51     3260.69     39.19 o
  -2   4   7     4200.87     4200.88     45.77 o
   0   4   7      819.41      724.60     18.55 o
   2   4   7       12.14       12.75      6.04 o
   4   4   7      145.33      118.01     10.90 o
   6   4   7       12.78        0.73     12.87 o
   8   4   7      421.92      441.09     23.27 o
  10   4   7       43.99       73.90     15.75 o
  12   4   7      298.47      298.16     26.24 o
  14   4   7       21.55        5.06     16.07 o
  16   4   7      168.53      197.68     24.50 o
 -25   5   7       92.61      164.44     45.84 o
 -23   5   7       34.02       30.23     36.28 o
 -21   5   7       54.95       48.77     32.19 o
 -19   5   7      957.49      975.89     51.79 o
 -17   5   7       32.03       25.35      6.91 o
 -15   5   7      852.29      815.76     14.22 o
 -13   5   7      309.58      284.05      9.09 o
 -11   5   7      391.27      397.58      8.40 o
  -9   5   7       34.00       43.46      4.84 o
  -7   5   7        2.59       13.60      3.01 o
  -5   5   7     3931.96     4093.93     35.76 o
  -3   5   7      307.15      300.95      8.42 o
  -1   5   7      177.65      184.79      9.29 o
   1   5   7     1106.07      998.98     20.64 o
   3   5   7      102.56       83.29      8.08 o
   5   5   7        4.76        6.49      7.82 o
   7   5   7        5.11       15.64     10.89 o
   9   5   7        5.59        4.88     12.77 o
  11   5   7        7.92        9.38     18.49 o
  13   5   7      454.08      450.82     28.70 o
  15   5   7       26.90       26.25     18.58 o
  17   5   7      535.89      671.04     59.86 o
 -24   6   7       51.27      -13.65     34.14 o
 -22   6   7      203.82      257.89     45.84 o
 -20   6   7      259.23      332.83     30.61 o
 -18   6   7        1.00        0.16     10.59 o
 -16   6   7       54.14       76.69      9.14 o
 -14   6   7       57.50       69.06      6.53 o
 -12   6   7      378.32      345.28     10.06 o
 -10   6   7     2152.33     2279.65     25.51 o
  -8   6   7      240.95      269.79      6.79 o
  -6   6   7     1550.35     1659.63     17.52 o
  -4   6   7      173.38      159.26      5.74 o
  -2   6   7     1051.20     1095.28     22.41 o
   0   6   7        8.49       16.20      5.52 o
   2   6   7      118.49      116.60      7.94 o
   4   6   7        0.52       -3.59      7.19 o
   6   6   7       75.21       56.11     10.87 o
   8   6   7      544.33      507.16     26.58 o
  10   6   7       46.94       49.89     15.47 o
  12   6   7        1.64       -7.53     15.05 o
  14   6   7      755.55      701.31     35.77 o
  16   6   7       51.14       24.53     20.52 o
 -23   7   7        0.15      -15.41     30.82 o
 -21   7   7       20.23       41.68     16.98 o
 -19   7   7      142.43      123.29     20.05 o
 -17   7   7      138.28      102.60     13.39 o
 -15   7   7      863.41      938.76     20.92 o
 -13   7   7      723.57      745.58     17.00 o
 -11   7   7      296.66      346.96     10.14 o
  -9   7   7        0.65        6.50      3.03 o
  -7   7   7        0.08       -1.74      3.48 o
  -5   7   7     1883.61     1916.03     27.40 o
  -3   7   7       72.57       62.40      6.76 o
  -1   7   7     5660.36     5787.25     64.62 o
   1   7   7        0.45       -2.75      5.77 o
   3   7   7      917.35      910.24     23.23 o
   5   7   7      160.87      142.73     13.73 o
   7   7   7      677.70      716.19     26.74 o
   9   7   7      105.75       82.90     17.27 o
  11   7   7       62.93       67.66     28.36 o
  13   7   7       59.70       75.76     19.65 o
  15   7   7      294.50      340.00     30.58 o
 -22   8   7        4.24       -8.01     16.02 o
 -20   8   7       57.34       34.80     16.78 o
 -18   8   7        3.98       -7.06     14.12 o
 -16   8   7     2160.89     2200.80     64.47 o
 -14   8   7      559.39      463.18     15.97 o
 -12   8   7      480.20      521.98     13.37 o
 -10   8   7      210.39      233.96      9.12 o
  -8   8   7      313.85      324.30      8.23 o
  -6   8   7      658.16      649.13     11.70 o
  -4   8   7        8.68       -0.83      4.29 o
  -2   8   7     1935.79     2149.78     27.21 o
   0   8   7      196.38      174.55     10.79 o
   2   8   7        0.21       -3.47      6.94 o
   4   8   7     1092.80     1060.04     26.91 o
   6   8   7       51.47       21.40     11.85 o
   8   8   7      935.38      871.25     31.18 o
  10   8   7        1.97        2.49     16.27 o
  12   8   7      163.97      199.51     23.80 o
  14   8   7      202.44      233.19     27.13 o
 -23   9   7        1.41       24.97     30.82 o
 -21   9   7       50.94       49.29     18.57 o
 -19   9   7      136.47      139.24     20.50 o
 -17   9   7      311.78      334.54     21.23 o
 -15   9   7      401.56      415.21     27.47 o
 -13   9   7       30.84       26.42      9.09 o
 -11   9   7      145.09      189.10      9.62 o
  -9   9   7     2401.33     2512.36     29.57 o
  -7   9   7      348.41      355.12      9.39 o
  -5   9   7       19.30       11.45      4.97 o
  -3   9   7     1643.07     1519.96     23.48 o
  -1   9   7      452.01      478.41     13.62 o
   1   9   7      395.26      375.94     14.71 o
   3   9   7       31.55       17.71      9.39 o
   5   9   7      677.63      759.06     24.86 o
   7   9   7      142.43      129.45     14.19 o
   9   9   7       14.41        0.13     13.07 o
  11   9   7       84.43       98.78     17.89 o
  13   9   7        1.23        0.66     17.68 o
 -22  10   7        1.22      -14.24     30.23 o
 -20  10   7        3.36       -1.76     16.92 o
 -18  10   7        0.72       19.83     12.88 o
 -16  10   7       73.45       61.21     14.03 o
 -14  10   7       21.27       10.06     17.26 o
 -12  10   7       20.53       13.19     11.17 o
 -10  10   7     1508.75     1457.66     35.00 o
  -8  10   7     1821.92     1826.51     27.90 o
  -6  10   7      602.60      651.31     14.00 o
  -4  10   7      648.13      665.57     14.51 o
  -2  10   7      196.79      219.31     10.41 o
   0  10   7       45.42       43.18      7.84 o
   2  10   7     1085.63     1039.71     25.41 o
   4  10   7       52.76       69.87     12.72 o
   6  10   7       74.82       88.36     13.43 o
   8  10   7      221.48      234.03     20.39 o
  10  10   7       46.10       50.15     15.85 o
  12  10   7        1.62       -6.24     15.28 o
 -19  11   7       27.66       18.36     15.01 o
 -17  11   7        0.58       -6.14     12.29 o
 -15  11   7        6.99       32.48     13.92 o
 -13  11   7        4.24       -4.27     12.30 o
 -11  11   7       31.86       -1.05     12.47 o
  -9  11   7       38.06       37.11     10.34 o
  -7  11   7     2624.13     2786.76     34.66 o
  -5  11   7     3349.99     3301.67     46.96 o
  -3  11   7     1529.18     1508.61     25.82 o
  -1  11   7     2652.20     2726.28     39.71 o
   1  11   7       73.97       51.77     11.01 o
   3  11   7      351.26      386.65     15.95 o
   5  11   7      130.21      178.28     12.91 o
   7  11   7       42.89       44.61     11.85 o
   9  11   7        0.00        6.08     11.69 o
  11  11   7       18.39       17.27     16.11 o
 -18  12   7        2.85        4.80     15.29 o
 -16  12   7       13.97        5.87     14.31 o
 -14  12   7       79.35       64.72     15.37 o
 -12  12   7      121.06      117.37     16.81 o
 -10  12   7        8.02       -2.11     12.58 o
  -8  12   7     1026.92     1126.48     27.27 o
  -6  12   7      176.36      133.78     12.35 o
  -4  12   7     1372.54     1356.73     26.20 o
  -2  12   7      462.48      527.90     16.55 o
   0  12   7       97.84       79.92     10.79 o
   2  12   7       45.44       37.09      9.90 o
   4  12   7       79.45       87.75     10.64 o
   6  12   7        0.00       16.69      9.64 o
   8  12   7        0.69        0.45     11.42 o
  10  12   7        0.94      -10.24     20.48 o
 -17  13   7       65.94       68.41     18.09 o
 -15  13   7        0.62       -6.88     13.76 o
 -13  13   7      141.44      139.98     18.78 o
 -11  13   7      291.41      283.77     21.57 o
  -9  13   7        2.29       -3.73     13.77 o
  -7  13   7        9.24       18.58     10.39 o
  -5  13   7      209.26      274.13     16.52 o
  -3  13   7       18.45       12.65     12.23 o
  -1  13   7        5.60        9.53     10.73 o
   1  13   7       18.93        3.15     11.19 o
   3  13   7       29.66       10.95     11.38 o
   5  13   7        3.68       -5.26     10.52 o
   7  13   7      209.92      196.10     16.45 o
   9  13   7        2.49       -0.11     18.02 o
 -14  14   7        9.66       -7.72     15.44 o
 -12  14   7      226.34      262.90     22.98 o
 -10  14   7      197.52      196.14     20.46 o
  -8  14   7        8.37        0.24     12.89 o
  -6  14   7       46.12       57.72     12.38 o
  -4  14   7       24.25       21.27     11.45 o
  -2  14   7      420.84      496.21     23.32 o
   0  14   7       59.67       30.58     13.58 o
   2  14   7       56.24       40.44     13.98 o
   4  14   7       65.30       34.78     13.92 o
   6  14   7       26.68       20.05     15.00 o
 -13  15   7       14.46       19.39     22.31 o
 -11  15   7       42.36       56.39     17.74 o
  -9  15   7       51.80        2.32     14.69 o
  -7  15   7        0.98       -5.67     11.35 o
  -5  15   7       37.96       54.37     12.70 o
  -3  15   7       78.08       57.57     15.29 o
  -1  15   7        0.07       -3.16     12.78 o
   1  15   7        6.60       -0.23     13.89 o
   3  15   7       32.61       41.27     17.33 o
   5  15   7       20.81       54.08     26.29 o
  -8  16   7        3.72       -5.23     13.41 o
  -6  16   7       10.06        4.73     16.32 o
  -4  16   7        0.33       -6.58     13.15 o
  -2  16   7        3.73       -3.81     13.90 o
   0  16   7        4.98       -6.95     13.91 o
 -26   0   8      591.00      776.94     64.19 o
 -24   0   8      680.60      774.85     60.68 o
 -22   0   8       97.47      114.70     30.04 o
 -20   0   8      117.26       95.58     28.29 o
 -18   0   8      142.32      159.53     31.80 o
 -16   0   8     1249.93     1344.39     23.19 o
 -14   0   8     1351.17     1379.85     29.71 o
 -12   0   8     1874.34     1660.87     31.09 o
 -10   0   8    10456.55    10028.36    214.15 o
  -6   0   8     1193.76     1067.29     22.99 o
  -4   0   8     3599.92     4127.93    110.67 o
  -2   0   8       27.98       44.28     10.53 o
   0   0   8     1057.54     1072.23     44.72 o
   2   0   8     6674.83     6402.05    181.57 o
   4   0   8       66.30       77.05     19.31 o
   6   0   8     2585.09     2710.47    101.24 o
   8   0   8      119.86      128.94     27.12 o
  10   0   8     1900.86     2023.65     93.94 o
  12   0   8      443.50      465.53     49.36 o
  14   0   8      132.07       86.61     33.36 o
  16   0   8       31.49       39.99     35.11 o
 -25   1   8       13.41       -7.94     20.24 o
 -23   1   8       24.81        5.25     18.88 o
 -21   1   8       89.10       69.51     20.19 o
 -19   1   8      721.37      762.05     67.03 o
 -17   1   8      395.29      448.61     11.84 o
 -15   1   8     1418.78     1477.91     21.55 o
 -13   1   8       76.31       95.41      5.29 o
 -11   1   8     6678.60     6786.39     73.27 o
  -9   1   8     3499.73     3558.88     40.20 o
  -7   1   8      557.57      656.70     11.09 o
  -5   1   8     2640.19     2599.70     36.18 o
  -3   1   8     1973.63     2273.82     33.21 o
  -1   1   8     1994.75     1907.53     44.92 o
   1   1   8     1471.37     1447.70     49.26 o
   3   1   8       17.71        7.14      7.62 o
   5   1   8      981.19      964.20     33.12 o
   7   1   8      489.70      518.11     29.66 o
   9   1   8      918.50      880.44     40.16 o
  11   1   8       90.09       75.92     20.20 o
  13   1   8        8.48        0.75     20.06 o
  15   1   8      210.44      179.47     29.77 o
  17   1   8       54.18      120.76     24.36 o
 -26   2   8        8.50      -15.80     32.96 o
 -24   2   8        2.21       22.02     20.13 o
 -22   2   8       58.74       40.08     19.04 o
 -20   2   8      437.40      475.50     22.97 o
 -18   2   8        7.45        9.40      6.57 o
 -16   2   8      385.00      373.32     12.71 o
 -14   2   8      537.63      581.47     11.56 o
 -12   2   8     1539.60     1653.85     23.32 o
 -10   2   8     2137.84     2336.85     29.07 o
  -8   2   8     1914.84     1806.55     22.47 o
  -6   2   8       75.92       63.83      4.44 o
  -4   2   8      595.19      545.98     10.53 o
  -2   2   8       96.78      126.00     10.61 o
   0   2   8     2870.30     3204.14     57.30 o
   2   2   8       20.04       10.96      6.93 o
   4   2   8        2.15        6.88      8.48 o
   6   2   8        9.99        6.93     11.47 o
   8   2   8        7.76       20.10     19.02 o
  10   2   8       45.98       41.40     18.66 o
  12   2   8     1925.90     1994.77     91.58 o
  14   2   8       56.64       39.16     23.50 o
  16   2   8       79.23       57.32     21.22 o
 -25   3   8      109.77       75.30     38.62 o
 -23   3   8        7.87       28.25     19.25 o
 -21   3   8       17.21       54.00     27.80 o
 -19   3   8       60.15       68.81     18.10 o
 -17   3   8      494.72      504.11     15.72 o
 -15   3   8       24.89       14.09      4.64 o
 -13   3   8        1.53       -2.02      4.05 o
 -11   3   8      577.91      607.19     10.02 o
  -9   3   8       15.15       37.74      4.34 o
  -7   3   8      829.57      850.19     14.01 o
  -5   3   8     2823.69     3190.06     40.49 o
  -3   3   8     1108.71     1169.29     21.79 o
  -1   3   8     5816.12     5596.70     90.96 o
   1   3   8     2105.77     2042.80     37.38 o
   3   3   8      339.40      394.15     18.67 o
   5   3   8      102.18       58.59     14.53 o
   7   3   8      265.94      271.15     23.08 o
   9   3   8      150.04      128.50     21.30 o
  11   3   8      569.15      554.22     62.54 o
  13   3   8       22.78       30.49     16.53 o
  15   3   8       10.26        4.57     17.16 o
  17   3   8       20.60       35.12     21.47 o
 -26   4   8       61.53       42.33     38.62 o
 -24   4   8       39.72       37.45     36.28 o
 -22   4   8        7.46        7.36     18.63 o
 -20   4   8      560.44      548.95     30.35 o
 -18   4   8      213.36      257.25     16.85 o
 -16   4   8      209.47      211.36     12.79 o
 -14   4   8      153.44      157.62      6.15 o
 -12   4   8      333.76      326.74      7.50 o
 -10   4   8      344.95      348.32      7.60 o
  -8   4   8      367.04      439.28      9.77 o
  -6   4   8     1508.53     1547.23     17.48 o
  -4   4   8      700.52      734.35     16.38 o
  -2   4   8        0.48       -0.72      4.87 o
   0   4   8      174.98      172.28      9.31 o
   2   4   8     1634.23     1616.11     33.55 o
   4   4   8      106.54      107.48     13.01 o
   6   4   8      590.22      627.44     32.90 o
   8   4   8      959.21      859.90     32.94 o
  10   4   8      120.76      100.04     17.11 o
  12   4   8       30.66       48.52     16.38 o
  14   4   8       47.18       18.48     17.32 o
  16   4   8      118.38      106.03     23.40 o
 -25   5   8        0.78      -15.41     30.82 o
 -23   5   8      468.01      483.66     54.04 o
 -21   5   8        0.76      -13.17     26.33 o
 -19   5   8       87.40       71.24     11.39 o
 -17   5   8        7.04        2.13      7.15 o
 -15   5   8      217.32      283.01      8.78 o
 -13   5   8      781.31      814.12     13.32 o
 -11   5   8     1876.90     1913.74     21.74 o
  -9   5   8     1794.73     2040.31     24.13 o
  -7   5   8        6.08       10.72      2.89 o
  -5   5   8       32.68       20.73      3.69 o
  -3   5   8     7700.32     7995.47     95.09 o
  -1   5   8     3485.34     4025.94     46.80 o
   1   5   8     2097.55     2416.49     35.90 o
   3   5   8      725.68      803.27     21.23 o
   5   5   8       28.56       24.72     10.98 o
   7   5   8      219.16      186.26     17.96 o
   9   5   8      293.48      281.90     22.56 o
  11   5   8      153.32      160.66     22.42 o
  13   5   8        7.54       33.78     19.55 o
  15   5   8       95.98      138.72     23.35 o
 -24   6   8       22.17      -13.26     32.96 o
 -22   6   8       81.90       80.34     21.70 o
 -20   6   8     1058.46     1112.24     38.41 o
 -18   6   8      306.20      284.61     21.03 o
 -16   6   8       74.73       78.67      7.12 o
 -14   6   8      394.14      372.24     11.42 o
 -12   6   8      689.54      706.77     12.22 o
 -10   6   8      927.37      974.77     14.52 o
  -8   6   8       90.38      116.05      5.04 o
  -6   6   8      213.34      193.77      6.15 o
  -4   6   8     3007.95     3394.47     35.81 o
  -2   6   8     4267.27     4215.56     48.94 o
   0   6   8     2829.19     3006.90     38.76 o
   2   6   8        0.99       -3.59      7.17 o
   4   6   8        0.07       -3.82      7.65 o
   6   6   8       82.58       67.88     14.41 o
   8   6   8     1177.74     1326.08     51.65 o
  10   6   8       21.57       12.18     27.38 o
  12   6   8      379.35      373.61     28.13 o
  14   6   8       35.22       19.09     18.91 o
  16   6   8       11.20       46.03     36.67 o
 -23   7   8       35.85       47.07     22.49 o
 -21   7   8      123.27      132.85     19.85 o
 -19   7   8       20.84       -4.76     13.90 o
 -17   7   8      170.73      178.95     18.51 o
 -15   7   8       49.26       34.94      9.22 o
 -13   7   8      242.25      260.53      9.03 o
 -11   7   8      604.22      618.78     16.30 o
  -9   7   8      529.83      501.82      9.70 o
  -7   7   8      147.39      138.77      5.79 o
  -5   7   8      465.00      443.40     10.07 o
  -3   7   8     1460.26     1490.18     22.36 o
  -1   7   8      117.22      127.35      8.64 o
   1   7   8       13.16       -0.07      6.20 o
   3   7   8      397.70      363.95     15.70 o
   5   7   8       13.79       11.98     10.58 o
   7   7   8        6.20        7.46     14.10 o
   9   7   8      945.41      962.48     38.39 o
  11   7   8       21.78       31.29     17.62 o
  13   7   8      355.28      419.15     43.52 o
  15   7   8        3.39       22.49     33.69 o
 -22   8   8       48.48       30.46     17.85 o
 -20   8   8       16.62       22.99     15.37 o
 -18   8   8      568.81      543.88     27.71 o
 -16   8   8       16.75       21.26     11.97 o
 -14   8   8     1612.59     1631.47     32.02 o
 -12   8   8     1812.58     1935.33     26.18 o
 -10   8   8      405.56      397.87     11.43 o
  -8   8   8      121.64      120.24      9.20 o
  -6   8   8        0.82       -2.11      4.22 o
  -4   8   8     1896.42     1882.56     33.37 o
  -2   8   8      400.81      366.53     11.67 o
   0   8   8      143.53      143.62     12.02 o
   2   8   8        9.49       10.05      8.00 o
   4   8   8      824.95      827.35     24.47 o
   6   8   8     1675.87     1724.96     42.83 o
   8   8   8        1.02        8.47     13.53 o
  10   8   8      364.32      335.51     32.25 o
  12   8   8       25.72        3.45     17.37 o
  14   8   8       80.89      108.54     35.28 o
 -23   9   8       36.71       33.94     33.36 o
 -21   9   8       50.58       43.24     27.51 o
 -19   9   8        4.92        8.04     14.61 o
 -17   9   8        8.25       19.55     12.04 o
 -15   9   8      171.57      144.60     15.58 o
 -13   9   8       58.99       75.22     14.16 o
 -11   9   8     2866.22     2938.31     40.20 o
  -9   9   8      114.52      127.08      7.62 o
  -7   9   8      339.79      344.60      9.81 o
  -5   9   8      503.42      455.38     11.06 o
  -3   9   8      394.19      379.28     11.43 o
  -1   9   8      176.84      194.24      9.98 o
   1   9   8        9.56        1.49      8.49 o
   3   9   8        6.63       10.75     10.10 o
   5   9   8      390.35      344.46     22.80 o
   7   9   8     1080.50     1157.84     31.90 o
   9   9   8       11.34       20.65     13.95 o
  11   9   8       99.48       96.23     20.99 o
  13   9   8       15.51       10.25     18.97 o
 -22  10   8       16.07       -2.73     29.65 o
 -20  10   8       27.00       37.01     14.76 o
 -18  10   8       58.05       44.82     25.17 o
 -16  10   8       11.49        4.21     12.22 o
 -14  10   8       16.38       31.72     13.08 o
 -12  10   8     1745.96     1660.91     40.55 o
 -10  10   8     2399.67     2422.83     42.34 o
  -8  10   8      142.57      136.64     10.87 o
  -6  10   8     1775.23     1855.93     26.18 o
  -4  10   8       84.73       52.09      8.05 o
  -2  10   8        1.06       -3.32      6.65 o
   0  10   8      504.93      499.60     16.31 o
   2  10   8      476.16      484.20     18.65 o
   4  10   8      747.62      702.93     24.94 o
   6  10   8      103.69       92.75     13.82 o
   8  10   8       19.76       19.14     14.46 o
  10  10   8       19.83       10.35     15.51 o
  12  10   8        0.01       -8.91     17.82 o
 -19  11   8        6.98        1.83     14.22 o
 -17  11   8       42.40       38.25     14.54 o
 -15  11   8      188.91      210.37     20.22 o
 -13  11   8      453.97      480.58     23.68 o
 -11  11   8       39.88       39.54     13.33 o
  -9  11   8      271.50      263.80     15.02 o
  -7  11   8       58.91       77.07     11.20 o
  -5  11   8     1256.85     1260.99     24.19 o
  -3  11   8       26.49       32.32      8.84 o
  -1  11   8       50.23       40.74      9.73 o
   1  11   8      440.04      442.23     16.71 o
   3  11   8       29.20       19.48     10.32 o
   5  11   8        1.32       -6.84     13.68 o
   7  11   8      126.19      132.32     18.47 o
   9  11   8        7.66       37.19     18.15 o
  11  11   8      269.30      274.54     28.75 o
 -18  12   8        4.00       -7.09     14.18 o
 -16  12   8        4.30       11.26     14.30 o
 -14  12   8       46.66       32.96     14.54 o
 -12  12   8        1.00       -5.71     17.65 o
 -10  12   8        3.90       16.18     11.16 o
  -8  12   8      135.56      146.16     13.25 o
  -6  12   8      119.13      166.71     13.92 o
  -4  12   8      196.06      204.57     16.06 o
  -2  12   8        1.67       -1.77      9.90 o
   0  12   8       20.82       31.16     10.76 o
   2  12   8      413.99      444.87     19.32 o
   4  12   8       81.52       62.31     12.86 o
   6  12   8       43.38       31.94     14.78 o
   8  12   8       30.42        8.56     18.75 o
  10  12   8       66.17      106.90     24.17 o
 -17  13   8        2.19       -7.47     14.95 o
 -15  13   8       20.29       13.69     15.07 o
 -13  13   8      202.19      237.62     33.51 o
 -11  13   8      134.76      126.25     17.82 o
  -9  13   8        2.21       14.78     10.65 o
  -7  13   8       45.38       54.47     11.49 o
  -5  13   8      408.30      463.29     19.87 o
  -3  13   8       92.45      112.37     16.25 o
  -1  13   8      545.81      587.25     24.00 o
   1  13   8      333.31      311.04     21.57 o
   3  13   8       97.39       96.13     15.44 o
   5  13   8       42.98       42.87     14.18 o
   7  13   8       10.46        4.31     18.26 o
 -14  14   8        3.83       -7.14     14.27 o
 -12  14   8        9.00       -3.08     15.00 o
 -10  14   8      116.81      118.59     17.75 o
  -8  14   8        0.46       -5.24     10.49 o
  -6  14   8        5.98       17.35     11.30 o
  -4  14   8        2.73       -2.85     13.37 o
  -2  14   8        4.52        7.55     12.44 o
   0  14   8       81.94       95.60     15.84 o
   2  14   8       36.39       46.51     14.97 o
   4  14   8        0.15        2.65     15.12 o
   6  14   8        1.63       -8.13     16.27 o
 -11  15   8        0.51        5.00     16.94 o
  -9  15   8        2.10       -6.04     12.08 o
  -7  15   8       40.79       22.85     11.98 o
  -5  15   8       13.57        3.89     12.98 o
  -3  15   8       29.33       49.08     14.47 o
  -1  15   8       35.21       45.64     15.07 o
   1  15   8        3.76       -1.58     13.19 o
   3  15   8        4.35       -7.48     14.97 o
  -6  16   8       11.92       20.59     15.42 o
  -4  16   8        0.18       -3.91     20.24 o
 -25   1   9       74.75       79.04     23.80 o
 -23   1   9      170.71      133.20     26.04 o
 -21   1   9      398.77      394.95     28.66 o
 -19   1   9       93.77       83.90     11.65 o
 -17   1   9     1057.68     1123.83     23.00 o
 -15   1   9       52.55       52.97      4.51 o
 -13   1   9      126.21      146.44      7.19 o
 -11   1   9      399.61      423.61      8.89 o
  -9   1   9       56.92       60.80     10.24 o
  -7   1   9      715.39      791.82     13.60 o
  -5   1   9      483.62      414.60     11.75 o
  -3   1   9     2035.66     2179.14     39.50 o
  -1   1   9      649.52      624.86     23.39 o
   1   1   9      580.69      560.17     24.86 o
   3   1   9      718.84      796.28     31.98 o
   5   1   9      403.73      413.88     20.94 o
   7   1   9      408.68      443.36     55.31 o
   9   1   9     1294.50     1203.37     48.87 o
  11   1   9       17.18       -3.26     17.04 o
  13   1   9      101.08       72.58     23.64 o
  15   1   9      279.95      347.30     46.72 o
 -26   2   9       84.47       62.03     35.11 o
 -24   2   9       13.97       -9.46     18.92 o
 -22   2   9      108.68      158.42     22.93 o
 -20   2   9        1.78       -7.02     14.04 o
 -18   2   9      102.80       66.91     12.74 o
 -16   2   9       39.38       30.28      7.11 o
 -14   2   9       20.41       16.90      6.47 o
 -12   2   9       88.78       73.04      5.93 o
 -10   2   9      292.44      328.25     10.35 o
  -8   2   9     5060.95     5339.91     58.11 o
  -6   2   9     9301.75     9692.96    123.52 o
  -4   2   9      345.36      339.61     11.40 o
  -2   2   9      139.40      130.87     11.79 o
   0   2   9      182.93      226.35     12.87 o
   2   2   9     1543.27     1784.02     70.54 o
   4   2   9      552.14      487.27     22.28 o
   6   2   9      184.67      196.01     27.51 o
   8   2   9       24.02       44.72     21.36 o
  10   2   9      371.05      400.90     32.02 o
  12   2   9      543.89      572.91     40.00 o
  14   2   9      167.40      162.36     29.13 o
  16   2   9      106.57      119.44     24.46 o
 -25   3   9       38.17       78.22     38.04 o
 -23   3   9        3.46       -4.60     18.10 o
 -21   3   9        2.97       -7.40     14.79 o
 -19   3   9      887.85      955.39     30.51 o
 -17   3   9        0.82        0.00      6.26 o
 -15   3   9      583.62      512.39     13.52 o
 -13   3   9       33.05       35.39      7.30 o
 -11   3   9      590.72      672.14     13.75 o
  -9   3   9     1358.59     1373.38     22.20 o
  -7   3   9     4803.17     5249.98     63.07 o
  -5   3   9      266.86      305.70     15.01 o
  -3   3   9     2961.08     3162.59     47.16 o
  -1   3   9     2562.50     2655.78     50.45 o
   1   3   9       73.78       65.13      9.24 o
   3   3   9       12.56       16.88      9.46 o
   5   3   9      833.90      869.25     37.08 o
   7   3   9      666.13      633.54     46.74 o
   9   3   9      275.39      209.27     41.36 o
  11   3   9        0.29        7.75     17.32 o
  13   3   9       67.17       74.15     19.29 o
  15   3   9      176.99      194.46     25.96 o
 -26   4   9        0.05       17.56     37.45 o
 -24   4   9        0.05      -10.73     32.38 o
 -22   4   9      198.69      215.54     23.78 o
 -20   4   9        6.32       19.66     12.33 o
 -18   4   9      160.60      163.54     11.20 o
 -16   4   9       30.85       16.30      4.60 o
 -14   4   9       33.09       25.81      5.09 o
 -12   4   9      172.83      185.13      6.37 o
 -10   4   9        5.19        1.35      3.15 o
  -8   4   9     1308.57     1334.36     24.09 o
  -6   4   9      219.65      187.49      6.74 o
  -4   4   9      566.16      648.82     14.19 o
  -2   4   9      201.14      205.25      9.36 o
   0   4   9     1607.18     1697.23     34.22 o
   2   4   9      839.47      891.49     28.39 o
   4   4   9      204.43      261.87     21.45 o
   6   4   9       10.53       27.68     14.41 o
   8   4   9       74.95       44.50     17.63 o
  10   4   9      128.15      119.96     18.92 o
  12   4   9        1.53       -3.95     15.46 o
  14   4   9      130.03      151.82     23.76 o
 -25   5   9       10.09      -16.38     32.77 o
 -23   5   9        8.62       11.74     19.13 o
 -21   5   9      144.31      150.57     23.41 o
 -19   5   9        1.95        0.43      9.23 o
 -17   5   9      106.10      101.27      8.16 o
 -15   5   9      375.49      347.75      9.73 o
 -13   5   9       42.06       38.64      4.87 o
 -11   5   9        1.75       -0.68      3.52 o
  -9   5   9        1.26       -1.35      2.71 o
  -7   5   9      133.61      129.21      5.24 o
  -5   5   9     1559.58     1579.52     23.72 o
  -3   5   9      634.47      632.93     13.08 o
  -1   5   9      721.03      752.02     16.02 o
   1   5   9      293.58      283.01     15.66 o
   3   5   9      115.99      122.86     12.45 o
   5   5   9      551.01      490.17     24.60 o
   7   5   9      162.60      100.09     17.40 o
   9   5   9      126.96      127.82     18.95 o
  11   5   9       39.26       32.04     17.13 o
  13   5   9      160.24      172.41     23.61 o
  15   5   9       83.48      117.56     24.98 o
 -24   6   9        0.57        8.55     21.52 o
 -22   6   9       54.58       48.15     16.61 o
 -20   6   9        0.93       34.58     14.36 o
 -18   6   9      855.65      826.64     44.11 o
 -16   6   9       12.70        5.79      5.56 o
 -14   6   9       56.40       30.60      5.49 o
 -12   6   9      983.99      964.07     14.55 o
 -10   6   9      108.36      113.53      6.15 o
  -8   6   9        2.30       -1.58      3.16 o
  -6   6   9       25.80       37.77      4.94 o
  -4   6   9      276.18      350.21     10.81 o
  -2   6   9      371.77      346.76     11.34 o
   0   6   9      100.25       85.59      9.01 o
   2   6   9      490.57      445.02     17.22 o
   4   6   9       23.49       36.96     12.39 o
   6   6   9     1632.24     1457.84     43.98 o
   8   6   9      214.45      212.10     21.68 o
  10   6   9       94.49      110.34     33.46 o
  12   6   9        4.59       19.15     17.26 o
  14   6   9      163.07      192.29     34.89 o
 -23   7   9       15.46       12.27     15.63 o
 -21   7   9       51.39       46.55     15.96 o
 -19   7   9      188.74      182.52     19.15 o
 -17   7   9      154.57      159.83     17.61 o
 -15   7   9      785.85      725.34     19.31 o
 -13   7   9     1456.97     1440.88     27.25 o
 -11   7   9      712.68      723.20     12.18 o
  -9   7   9      122.43      140.59      6.21 o
  -7   7   9      689.42      696.10     12.31 o
  -5   7   9     1035.66      950.18     15.72 o
  -3   7   9     1382.61     1347.94     22.70 o
  -1   7   9     4985.16     4965.86     68.07 o
   1   7   9     1784.10     1782.32     34.05 o
   3   7   9       85.62       84.87     10.72 o
   5   7   9      181.02      169.70     22.18 o
   7   7   9       47.84       22.57     15.27 o
   9   7   9      266.05      243.70     23.94 o
  11   7   9      618.63      571.16     33.07 o
  13   7   9       11.81       12.55     19.40 o
 -22   8   9        8.49       -5.02     15.75 o
 -20   8   9        5.41       -5.31     25.74 o
 -18   8   9        1.82       -1.27     13.01 o
 -16   8   9      818.51      817.95     27.43 o
 -14   8   9      828.29      719.89     25.47 o
 -12   8   9     1026.76     1052.27     20.09 o
 -10   8   9      175.26      183.87      7.86 o
  -8   8   9     1363.26     1288.51     22.19 o
  -6   8   9        7.01        5.39      4.94 o
  -4   8   9      279.59      247.94      9.29 o
  -2   8   9     1453.10     1409.71     23.41 o
   0   8   9      587.65      579.58     19.52 o
   2   8   9       19.77       30.16      9.17 o
   4   8   9      489.98      451.95     19.64 o
   6   8   9       30.21       25.63     13.29 o
   8   8   9      923.13      901.07     38.08 o
  10   8   9       23.80       47.05     18.27 o
  12   8   9      363.51      413.85     31.88 o
 -23   9   9        5.68      -14.53     29.06 o
 -21   9   9      107.77      151.67     24.85 o
 -19   9   9        3.18        0.87     11.61 o
 -17   9   9        8.49        3.85     11.16 o
 -15   9   9        0.88       -6.30     15.09 o
 -13   9   9        2.38       -4.41      8.82 o
 -11   9   9       73.24       84.10     11.68 o
  -9   9   9      575.69      577.57     12.85 o
  -7   9   9      834.12      812.37     18.57 o
  -5   9   9     1118.89     1136.08     25.98 o
  -3   9   9      534.94      517.51     13.88 o
  -1   9   9       31.45       17.74      8.31 o
   1   9   9        6.54       15.75      9.48 o
   3   9   9      482.63      449.86     24.26 o
   5   9   9      587.04      612.60     23.27 o
   7   9   9      287.39      275.00     21.19 o
   9   9   9        0.33       -7.50     15.00 o
  11   9   9        6.50       -0.06     17.51 o
 -20  10   9       22.65       28.95     14.69 o
 -18  10   9       12.91       -6.07     12.13 o
 -16  10   9       15.35        1.84     11.66 o
 -14  10   9       12.04       16.51     11.71 o
 -12  10   9      139.64      192.53     14.32 o
 -10  10   9      121.32      106.30     11.49 o
  -8  10   9      593.42      533.37     17.51 o
  -6  10   9      858.76      946.51     20.18 o
  -4  10   9      441.27      425.49     21.14 o
  -2  10   9       22.32       22.80      8.46 o
   0  10   9      472.00      475.40     17.93 o
   2  10   9     1836.90     1805.00     44.07 o
   4  10   9      367.33      422.92     23.47 o
   6  10   9       15.33       15.51     17.00 o
   8  10   9        0.18        8.51     17.41 o
  10  10   9       41.67       54.26     20.27 o
 -19  11   9       18.30        2.78     23.09 o
 -17  11   9      129.12      169.48     23.41 o
 -15  11   9       57.69       79.40     15.10 o
 -13  11   9       11.57       -0.52     11.88 o
 -11  11   9      180.59      203.59     15.30 o
  -9  11   9      195.12      191.94     13.64 o
  -7  11   9     4219.77     4184.19     59.22 o
  -5  11   9       97.21      116.31     14.44 o
  -3  11   9     1628.80     1650.61     32.83 o
  -1  11   9      331.94      349.40     36.89 o
   1  11   9      188.60      201.47     16.23 o
   3  11   9      399.53      394.35     23.01 o
   5  11   9       63.11       58.62     18.52 o
   7  11   9       21.64       24.13     24.68 o
   9  11   9        8.79        2.48     17.59 o
 -18  12   9        6.66        1.69     14.49 o
 -16  12   9        0.42       -0.94     15.79 o
 -14  12   9       22.83       14.37     13.37 o
 -12  12   9       74.21       71.21     14.99 o
 -10  12   9      242.35      266.31     15.24 o
  -8  12   9       19.14       18.68     10.38 o
  -6  12   9      264.54      221.09     15.02 o
  -4  12   9      853.05      901.49     28.04 o
  -2  12   9      106.37      114.99     14.45 o
   0  12   9      266.10      267.20     27.05 o
   2  12   9       65.15       61.67     13.83 o
   4  12   9       69.18       74.28     16.59 o
   6  12   9        7.67       15.49     15.82 o
   8  12   9        3.97        9.27     18.48 o
 -17  13   9       18.01       17.17     16.13 o
 -15  13   9      120.97      114.14     18.70 o
 -13  13   9       61.16       68.79     16.48 o
 -11  13   9        0.67       -3.34     13.68 o
  -9  13   9      251.31      261.59     16.05 o
  -7  13   9      164.14      201.46     14.83 o
  -5  13   9       36.05       19.57     12.07 o
  -3  13   9        4.97       -0.73     11.66 o
  -1  13   9      743.31      786.28     27.98 o
   1  13   9      346.64      385.39     21.50 o
   3  13   9      123.88      136.10     16.85 o
   5  13   9       18.32       -0.55     13.04 o
 -14  14   9        0.53       -7.24     15.01 o
 -12  14   9       38.78       26.00     15.73 o
 -10  14   9       31.69       18.96     15.05 o
  -8  14   9        0.05       -5.30     10.61 o
  -6  14   9        8.30        8.69     12.33 o
  -4  14   9        7.65       23.11     15.13 o
  -2  14   9      187.45      194.35     17.99 o
   0  14   9       14.06       29.52     13.94 o
   2  14   9      198.45      233.74     19.45 o
   4  14   9       72.74       84.44     16.97 o
 -11  15   9       15.79       22.27     17.02 o
  -9  15   9        0.02       -7.93     15.86 o
  -7  15   9        1.38       -5.54     11.08 o
  -5  15   9        2.02       -6.29     12.58 o
  -3  15   9        8.16       -2.48     15.91 o
  -1  15   9       34.01       36.10     14.59 o
   1  15   9        3.14        5.30     22.48 o
 -26   0  10        3.22      -14.53     29.06 o
 -24   0  10      204.07      250.48     39.41 o
 -22   0  10      374.88      510.77     45.65 o
 -20   0  10     2104.06     2059.32     88.28 o
 -18   0  10     5640.38     5662.28    135.55 o
 -16   0  10      145.28      153.33     13.26 o
 -14   0  10      458.59      466.22     13.59 o
 -12   0  10      182.04      181.93     11.82 o
 -10   0  10       56.81       14.83     12.87 o
  -8   0  10      195.39      170.12     13.46 o
  -6   0  10       29.75       38.82      8.19 o
  -4   0  10     1239.48     1472.61     50.58 o
  -2   0  10     2627.37     2824.97     88.96 o
   0   0  10     5976.89     6447.25    183.29 o
   2   0  10     4137.60     4379.13    138.74 o
   4   0  10      669.80      716.59     77.38 o
   6   0  10      328.60      253.82     34.14 o
   8   0  10      303.38      273.33     37.65 o
  10   0  10       10.70       28.67     26.53 o
  12   0  10      402.35      387.27     48.77 o
  14   0  10      164.41      132.84     41.16 o
 -25   1  10       84.46       28.86     27.02 o
 -23   1  10      102.45       88.01     21.04 o
 -21   1  10        0.45        9.28     16.84 o
 -19   1  10      113.87      121.46     11.68 o
 -17   1  10       33.07       52.20      5.74 o
 -15   1  10       33.96       27.44      5.86 o
 -13   1  10     2081.38     2166.83     31.02 o
 -11   1  10     1988.23     1855.65     34.97 o
  -9   1  10     1317.13     1310.77     22.99 o
  -7   1  10      195.74      174.01      6.71 o
  -5   1  10     2501.39     2709.28     45.71 o
  -3   1  10     1284.25     1424.14     30.25 o
  -1   1  10      984.91      846.37     28.85 o
   1   1  10     1108.86     1312.56     43.86 o
   3   1  10      534.02      562.47     24.13 o
   5   1  10        8.49        2.39     12.93 o
   7   1  10      544.75      598.10     35.13 o
   9   1  10      131.07      168.70     25.02 o
  11   1  10       24.36       16.09     20.28 o
  13   1  10      139.58      153.78     28.06 o
  15   1  10       87.38      100.28     28.44 o
 -26   2  10        8.03       14.82     34.33 o
 -24   2  10      248.11      271.58     28.56 o
 -22   2  10      329.12      288.56     27.48 o
 -20   2  10        6.63       -5.65     11.30 o
 -18   2  10        9.96        4.65      7.82 o
 -16   2  10      218.50      182.24      9.71 o
 -14   2  10     1723.92     1721.49     24.89 o
 -12   2  10     1015.79     1060.39     16.75 o
 -10   2  10      919.38      906.82     14.75 o
  -8   2  10     1703.41     1993.96     29.82 o
  -6   2  10      150.99      183.32      7.97 o
  -4   2  10     2395.06     2594.85     38.60 o
  -2   2  10      368.44      323.12     18.35 o
   0   2  10      318.79      271.87     14.86 o
   2   2  10      493.44      508.76     22.04 o
   4   2  10     1988.10     2101.28     51.35 o
   6   2  10     1463.78     1453.45     52.45 o
   8   2  10       48.06       53.89     24.38 o
  10   2  10       77.70      136.42     25.43 o
  12   2  10       47.55       32.89     21.52 o
  14   2  10        4.37       12.38     23.52 o
 -25   3  10       48.91       26.33     31.79 o
 -23   3  10      252.70      259.94     20.61 o
 -21   3  10        1.48       -5.99     11.98 o
 -19   3  10        3.05       -5.24     10.47 o
 -17   3  10       52.75       26.71      8.49 o
 -15   3  10       14.52       19.75      5.83 o
 -13   3  10        4.55       -2.22      4.44 o
 -11   3  10      444.55      491.74     10.17 o
  -9   3  10       89.32       70.23      4.87 o
  -7   3  10       10.31       -2.48      4.96 o
  -5   3  10       68.02       49.37      7.24 o
  -3   3  10      143.60      140.80      9.02 o
  -1   3  10       11.96        2.14      7.26 o
   1   3  10      317.31      321.98     17.20 o
   3   3  10      102.21       80.60     13.14 o
   5   3  10     1635.65     1706.65     56.53 o
   7   3  10        0.07       21.29     17.44 o
   9   3  10      307.55      226.12     40.19 o
  11   3  10        6.34       -9.52     19.03 o
  13   3  10        3.88       16.97     17.97 o
 -26   4  10       25.81        3.32     33.94 o
 -24   4  10        0.24        3.01     42.03 o
 -22   4  10      269.08      247.85     25.30 o
 -20   4  10       68.44       44.33     16.33 o
 -18   4  10      569.00      581.26     23.69 o
 -16   4  10       18.40       10.53      6.26 o
 -14   4  10       63.13       45.71      5.28 o
 -12   4  10      487.79      513.24     20.01 o
 -10   4  10       21.81       23.20      4.47 o
  -8   4  10      321.20      347.18      8.53 o
  -6   4  10      765.92      811.95     27.35 o
  -4   4  10      267.96      209.60      9.76 o
  -2   4  10     1488.40     1421.92     28.39 o
   0   4  10       14.49        4.16     13.78 o
   2   4  10        0.57        4.95      9.44 o
   4   4  10      281.70      239.15     25.65 o
   6   4  10      680.06      643.26     36.76 o
   8   4  10       20.00        8.03     28.38 o
  10   4  10       51.99       39.57     15.76 o
  12   4  10       11.26        8.96     16.47 o
  14   4  10       24.72       36.34     20.14 o
 -25   5  10      124.93       95.39     25.44 o
 -23   5  10       17.33       14.27     21.65 o
 -21   5  10      402.93      517.26     39.93 o
 -19   5  10       79.49       61.50     11.91 o
 -17   5  10      107.84       98.73      9.71 o
 -15   5  10       16.12        5.54      6.02 o
 -13   5  10      526.77      468.56     11.45 o
 -11   5  10      297.45      290.86      9.40 o
  -9   5  10       33.41       21.18      3.83 o
  -7   5  10      521.08      541.11     11.12 o
  -5   5  10        3.79       -1.46      4.24 o
  -3   5  10     2728.47     2826.94     38.00 o
  -1   5  10      515.35      519.67     17.76 o
   1   5  10     1261.12     1298.81     36.44 o
   3   5  10       14.67        5.91     13.37 o
   5   5  10      718.27      807.84     42.84 o
   7   5  10       84.22       30.49     15.14 o
   9   5  10       16.01       44.87     16.18 o
  11   5  10        0.86       -7.72     15.44 o
  13   5  10       51.22       58.65     19.63 o
 -24   6  10       33.48       37.97     22.58 o
 -22   6  10       11.58        4.86     13.89 o
 -20   6  10       14.00       27.43     13.91 o
 -18   6  10       47.62       46.08     10.07 o
 -16   6  10      148.86      168.78     11.95 o
 -14   6  10       34.85       21.09      5.31 o
 -12   6  10      824.56      827.67     22.85 o
 -10   6  10      128.49      137.16      9.26 o
  -8   6  10        6.20        7.49      3.66 o
  -6   6  10        7.05        2.78      4.03 o
  -4   6  10      739.07      760.59     15.85 o
  -2   6  10      178.97      197.80     10.16 o
   0   6  10       18.56       19.67      7.30 o
   2   6  10     1069.13     1082.91     30.98 o
   4   6  10      101.09      116.28     16.86 o
   6   6  10       16.69       10.82     16.80 o
   8   6  10       14.23        5.56     14.39 o
  10   6  10       35.87       25.12     16.92 o
  12   6  10      199.73      245.79     26.49 o
 -23   7  10       69.29       75.28     18.77 o
 -21   7  10        1.54       -5.08     13.76 o
 -19   7  10       14.59       20.45     13.32 o
 -17   7  10       10.30       -4.94     10.01 o
 -15   7  10      133.11       94.81      8.76 o
 -13   7  10        3.39        3.75      5.47 o
 -11   7  10      149.53      135.15      6.88 o
  -9   7  10       77.78       71.59      5.15 o
  -7   7  10      149.26      163.14      7.18 o
  -5   7  10       64.51       65.60      6.02 o
  -3   7  10      602.12      534.59     15.76 o
  -1   7  10       56.81       47.53      8.03 o
   1   7  10      468.05      460.52     17.57 o
   3   7  10      253.79      278.67     17.30 o
   5   7  10       12.81       -6.49     12.98 o
   7   7  10       76.57       54.78     16.92 o
   9   7  10        8.94       16.34     17.40 o
  11   7  10        2.94       34.02     20.02 o
 -22   8  10       20.97       -7.99     15.98 o
 -20   8  10        0.87       -6.96     13.92 o
 -18   8  10        2.02       -4.95      9.90 o
 -16   8  10      443.22      391.51     19.53 o
 -14   8  10     1756.24     1654.30     37.04 o
 -12   8  10      163.13      157.09      8.12 o
 -10   8  10     1012.89      952.71     16.42 o
  -8   8  10      607.26      625.24     12.32 o
  -6   8  10      352.14      336.07     10.60 o
  -4   8  10      314.48      298.23     10.23 o
  -2   8  10      368.06      351.98     14.19 o
   0   8  10      141.25      134.25     13.72 o
   2   8  10       31.06       35.88     10.28 o
   4   8  10      283.66      300.04     20.24 o
   6   8  10      100.57       72.04     18.36 o
   8   8  10       63.33       83.86     31.77 o
  10   8  10        0.36       12.20     18.07 o
  12   8  10        0.96       34.45     20.66 o
 -21   9  10        1.15       -7.28     14.56 o
 -19   9  10       71.04       41.06     13.49 o
 -17   9  10      128.12      127.62     14.95 o
 -15   9  10        1.56       -4.98      9.95 o
 -13   9  10       92.46       91.38     11.07 o
 -11   9  10      631.21      571.25     20.41 o
  -9   9  10      168.10      162.02     13.15 o
  -7   9  10      393.94      441.24     15.42 o
  -5   9  10      114.93      100.06      9.64 o
  -3   9  10      426.73      420.79     21.83 o
  -1   9  10      392.76      346.61     19.20 o
   1   9  10      326.31      357.90     20.17 o
   3   9  10       67.52       37.68     17.76 o
   5   9  10      523.36      515.47     30.44 o
   7   9  10       59.38       99.53     20.54 o
   9   9  10       67.80       42.35     19.03 o
  11   9  10        0.24        7.14     18.54 o
 -20  10  10       12.83       -6.12     12.24 o
 -18  10  10        0.51        1.36     11.92 o
 -16  10  10       27.24       26.05     12.53 o
 -14  10  10       39.96       29.57     11.93 o
 -12  10  10        5.09        6.38      9.72 o
 -10  10  10      211.81      231.01     13.66 o
  -8  10  10     1015.14     1054.33     33.02 o
  -6  10  10     4426.33     4487.68     60.42 o
  -4  10  10      220.46      211.28     13.85 o
  -2  10  10      127.72      116.75     13.39 o
   0  10  10       31.88       12.75     13.43 o
   2  10  10       18.14        1.90     17.16 o
   4  10  10        0.69       -7.26     15.19 o
   6  10  10       22.24       31.69     18.58 o
   8  10  10       41.87       22.76     17.05 o
  10  10  10        2.28       23.17     19.57 o
 -19  11  10      107.34      112.66     20.19 o
 -17  11  10        1.34       -3.59     12.58 o
 -15  11  10        0.37       -5.42     10.85 o
 -13  11  10       17.44       20.87     11.31 o
 -11  11  10      304.84      290.47     20.45 o
  -9  11  10      443.34      418.02     17.42 o
  -7  11  10        6.79       32.58     12.10 o
  -5  11  10     1521.30     1588.48     37.36 o
  -3  11  10      204.85      217.83     15.83 o
  -1  11  10      148.14      139.29     14.41 o
   1  11  10       10.88       13.51     13.30 o
   3  11  10        6.24       -7.98     15.97 o
   5  11  10      208.33      213.51     25.36 o
   7  11  10       55.79       35.89     19.98 o
 -18  12  10        0.00       -7.09     14.17 o
 -16  12  10        7.43       39.97     15.48 o
 -14  12  10       52.66       26.37     14.13 o
 -12  12  10        9.89        9.88     13.39 o
 -10  12  10      574.43      575.84     20.43 o
  -8  12  10       24.14        5.60      9.90 o
  -6  12  10        1.13       -5.26     10.53 o
  -4  12  10      195.92      215.78     16.36 o
  -2  12  10      143.72      150.17     15.15 o
   0  12  10       83.97       58.29     15.65 o
   2  12  10      217.41      239.19     18.45 o
   4  12  10       34.66       31.87     15.91 o
   6  12  10        8.47       39.34     20.90 o
 -15  13  10        0.00       -5.56     15.29 o
 -13  13  10       50.15       68.38     16.42 o
 -11  13  10        6.06       17.33     12.51 o
  -9  13  10        1.26       -5.06     10.11 o
  -7  13  10        0.01        3.98     11.40 o
  -5  13  10        9.28       -5.71     11.41 o
  -3  13  10      113.64      120.87     15.28 o
  -1  13  10        0.18        3.66     12.37 o
   1  13  10      103.93       92.20     15.87 o
   3  13  10        1.47       10.24     14.06 o
   5  13  10       15.92       24.65     17.24 o
 -14  14  10        2.63       35.58     28.48 o
 -12  14  10       93.35       86.75     18.22 o
 -10  14  10       69.49       72.09     15.08 o
  -8  14  10       24.35       14.58     11.56 o
  -6  14  10       26.58       36.29     14.24 o
  -4  14  10       90.50      118.14     16.71 o
  -2  14  10       37.12       34.06     14.70 o
   0  14  10       54.15       65.44     15.72 o
   2  14  10        0.95       -1.94     14.24 o
  -9  15  10        3.84       -6.69     13.91 o
  -7  15  10       10.11        8.16     13.41 o
  -5  15  10        0.61       -6.29     13.63 o
  -3  15  10        1.73       -6.37     12.74 o
 -25   1  11        3.78       22.40     21.50 o
 -23   1  11      242.80      276.00     27.19 o
 -21   1  11       22.51       36.61     12.01 o
 -19   1  11        3.28        8.99      9.33 o
 -17   1  11     1814.63     1792.08     33.92 o
 -15   1  11     3226.53     3218.51     43.91 o
 -13   1  11      474.58      477.11     14.67 o
 -11   1  11      532.03      559.30     13.01 o
  -9   1  11      333.40      304.85      8.09 o
  -7   1  11      964.18      949.10     17.54 o
  -5   1  11      550.22      579.29     16.67 o
  -3   1  11      784.41      757.64     21.62 o
  -1   1  11     4727.22     4857.54    102.86 o
   1   1  11      971.35      930.04     30.12 o
   3   1  11     1149.99     1185.25     36.03 o
   5   1  11       59.51       64.85     28.67 o
   7   1  11       35.24       15.72     17.77 o
   9   1  11      600.80      695.09     71.61 o
  11   1  11       28.35       60.62     22.75 o
  13   1  11        1.16        8.53     22.88 o
 -26   2  11        4.10      -15.41     30.82 o
 -24   2  11      210.82      212.76     26.54 o
 -22   2  11      487.54      423.43     22.61 o
 -20   2  11      400.84      403.59     20.80 o
 -18   2  11       28.52       13.23      7.88 o
 -16   2  11      216.31      224.73     10.43 o
 -14   2  11     2904.63     2858.83     36.08 o
 -12   2  11      109.07      109.64      5.57 o
 -10   2  11      240.21      226.32      7.34 o
  -8   2  11       12.07        2.77      4.53 o
  -6   2  11       50.24       34.17      5.66 o
  -4   2  11     2190.02     2276.46     46.11 o
  -2   2  11      681.26      706.54     27.39 o
   0   2  11     1688.78     1767.55     46.35 o
   2   2  11      257.04      275.71     18.10 o
   4   2  11       86.82       54.91     16.74 o
   6   2  11      377.45      335.15     27.93 o
   8   2  11       29.00       53.50     20.34 o
  10   2  11      314.00      320.46     68.38 o
  12   2  11       16.97       18.75     28.97 o
 -25   3  11       19.60       -9.36     31.40 o
 -23   3  11      124.31      133.58     17.07 o
 -21   3  11      508.82      596.21     25.61 o
 -19   3  11       80.14       55.43     24.97 o
 -17   3  11       54.78       57.74      7.66 o
 -15   3  11      159.86      158.42      7.50 o
 -13   3  11     1037.29     1004.76     16.02 o
 -11   3  11     1428.90     1496.17     30.01 o
  -9   3  11     1595.56     1539.42     24.42 o
  -7   3  11       98.61       98.72      7.10 o
  -5   3  11      946.45      968.85     21.18 o
  -3   3  11       43.55       28.34      7.94 o
  -1   3  11      200.74      237.55     14.68 o
   1   3  11       10.10        9.06     11.61 o
   3   3  11      590.45      496.22     30.68 o
   5   3  11       14.20       42.42     17.02 o
   7   3  11      458.45      412.12     31.10 o
   9   3  11       86.67      128.61     31.89 o
  11   3  11        7.31        1.35     21.09 o
  13   3  11        7.04       -8.86     17.72 o
 -24   4  11       17.42       -9.36     33.35 o
 -22   4  11       92.38       74.42     20.27 o
 -20   4  11        1.00       -0.55     12.12 o
 -18   4  11        1.43       -3.90      7.81 o
 -16   4  11        0.01       -2.91      5.82 o
 -14   4  11        1.58       -2.11      4.21 o
 -12   4  11     1337.32     1163.80     16.94 o
 -10   4  11       71.87      101.52      7.56 o
  -8   4  11      336.64      328.57     11.77 o
  -6   4  11      198.75      198.76     10.34 o
  -4   4  11      101.91      104.08     14.14 o
  -2   4  11        7.56        2.93      6.33 o
   0   4  11        3.56        8.29      9.22 o
   2   4  11      147.05      144.27     24.58 o
   4   4  11      269.89      267.41     25.75 o
   6   4  11      761.05      895.12     74.45 o
   8   4  11        8.48       18.29     18.53 o
  10   4  11       82.99       92.58     33.91 o
  12   4  11       77.61      100.93     38.42 o
 -25   5  11        6.97       -1.76     34.13 o
 -23   5  11       18.19       17.64     20.06 o
 -21   5  11      213.97      228.89     19.73 o
 -19   5  11      695.07      739.85     23.73 o
 -17   5  11      116.89      106.65      9.97 o
 -15   5  11       76.64       81.22      6.46 o
 -13   5  11        1.28        3.95      4.72 o
 -11   5  11        4.58       -1.68      5.16 o
  -9   5  11       95.27       80.69      5.32 o
  -7   5  11      166.58      177.62     14.33 o
  -5   5  11        2.97       -0.90      5.00 o
  -3   5  11       41.02       31.33      7.19 o
  -1   5  11      148.52      121.01     10.75 o
   1   5  11      448.19      470.14     23.65 o
   3   5  11     1859.24     1747.76     57.79 o
   5   5  11       67.93      118.38     18.19 o
   7   5  11      358.32      272.98     23.83 o
   9   5  11      124.89      137.49     21.01 o
  11   5  11       14.74        7.27     17.06 o
 -24   6  11       13.87        4.50     32.67 o
 -22   6  11        2.83       -7.04     14.08 o
 -20   6  11        9.81       11.79     13.24 o
 -18   6  11      185.94      152.25     16.37 o
 -16   6  11      385.39      368.31     17.13 o
 -14   6  11      210.66      187.26      9.82 o
 -12   6  11       32.93       20.92      5.52 o
 -10   6  11      136.52      131.08      8.11 o
  -8   6  11        2.11       -2.94      5.88 o
  -6   6  11      265.30      253.70      9.49 o
  -4   6  11        1.33        4.19      5.33 o
  -2   6  11       66.92       96.62      9.34 o
   0   6  11      192.24      223.05     13.29 o
   2   6  11      484.45      468.77     25.18 o
   4   6  11     1332.90     1293.53     42.68 o
   6   6  11      712.29      607.35     37.18 o
   8   6  11        1.61        7.38     24.97 o
  10   6  11       17.63        7.47     17.49 o
  12   6  11       63.92       76.21     22.50 o
 -23   7  11        2.76       -7.45     14.90 o
 -21   7  11        3.84        5.54     14.17 o
 -19   7  11       10.06       17.07     13.50 o
 -17   7  11       70.97       62.12     11.52 o
 -15   7  11      284.84      296.04     11.48 o
 -13   7  11     1696.26     1696.77     25.96 o
 -11   7  11      351.48      303.04     12.28 o
  -9   7  11      289.56      271.78      9.25 o
  -7   7  11     1202.92     1275.01     18.87 o
  -5   7  11      620.29      647.43     14.77 o
  -3   7  11      491.72      500.57     15.70 o
  -1   7  11      351.26      318.69     15.05 o
   1   7  11        2.13       14.58     17.57 o
   3   7  11      282.70      289.49     22.65 o
   5   7  11      450.57      440.34     36.98 o
   7   7  11        1.81       10.36     15.05 o
   9   7  11      404.52      382.38     34.45 o
  11   7  11      125.51      120.24     23.58 o
 -22   8  11       15.56       -0.48     16.01 o
 -20   8  11       52.15       60.19     13.66 o
 -18   8  11       11.28       18.22     11.06 o
 -16   8  11       52.41       27.86     17.37 o
 -14   8  11      123.33      123.92     15.98 o
 -12   8  11      326.74      350.05     13.64 o
 -10   8  11       16.22       10.87      5.74 o
  -8   8  11     1384.89     1401.05     25.78 o
  -6   8  11      919.20      886.39     21.35 o
  -4   8  11        3.78       -7.17     14.33 o
  -2   8  11      552.46      547.09     26.79 o
   0   8  11      343.60      325.05     23.10 o
   2   8  11      172.68      150.61     19.22 o
   4   8  11       14.39       10.47     14.93 o
   6   8  11       22.45       36.34     16.88 o
   8   8  11      292.95      304.66     27.18 o
  10   8  11       28.74       52.16     20.67 o
 -21   9  11       50.09       37.52     14.01 o
 -19   9  11        6.92        2.76     19.81 o
 -17   9  11       15.92       17.12     11.34 o
 -15   9  11        3.21       18.49     11.07 o
 -13   9  11       47.70       23.50     12.46 o
 -11   9  11       75.37       50.69     10.45 o
  -9   9  11       13.53        8.99     12.66 o
  -7   9  11      126.95      120.99     19.79 o
  -5   9  11      131.74      125.70     11.43 o
  -3   9  11        6.07       -5.56     11.12 o
  -1   9  11      775.02      788.73     44.49 o
   1   9  11       25.37       34.17     15.43 o
   3   9  11       60.82       68.89     18.03 o
   5   9  11       49.03       23.38     21.57 o
   7   9  11       25.70       19.64     17.72 o
   9   9  11       26.90       26.53     19.06 o
 -20  10  11        1.10        0.35     19.90 o
 -18  10  11       19.49       37.23     13.56 o
 -16  10  11       28.34        8.85     11.38 o
 -14  10  11       50.47       46.74     10.79 o
 -12  10  11       22.34        3.75      9.65 o
 -10  10  11      522.20      499.62     19.05 o
  -8  10  11      119.22      130.18     12.86 o
  -6  10  11       40.85       13.17     15.77 o
  -4  10  11      148.65      113.09     13.27 o
  -2  10  11       33.31       30.48     11.54 o
   0  10  11      117.30       92.87     15.54 o
   2  10  11      267.08      231.57     43.04 o
   4  10  11       20.80        4.50     15.84 o
   6  10  11        6.76        0.77     16.95 o
   8  10  11       10.78       20.92     18.71 o
 -19  11  11       19.34       13.48     14.22 o
 -17  11  11        0.38       -2.47     12.90 o
 -15  11  11        0.55       17.90     12.37 o
 -13  11  11       18.64        3.88     10.26 o
 -11  11  11      316.70      337.61     15.46 o
  -9  11  11        3.56        6.34      9.81 o
  -7  11  11      176.41      197.56     14.95 o
  -5  11  11        2.75        1.00     10.94 o
  -3  11  11      277.30      268.99     17.22 o
  -1  11  11        2.76       -5.17     10.35 o
   1  11  11       13.73       14.64     13.50 o
   3  11  11        0.49       19.91     17.55 o
   5  11  11        4.08       -8.30     16.59 o
   7  11  11        0.53        3.56     18.69 o
 -18  12  11       28.37        4.02     14.84 o
 -16  12  11       14.12        5.42     13.70 o
 -14  12  11       26.80       31.66     13.81 o
 -12  12  11       35.62       39.10     12.60 o
 -10  12  11       13.08       15.20      9.91 o
  -8  12  11      300.16      345.73     28.05 o
  -6  12  11      151.29      151.01     16.13 o
  -4  12  11      283.89      275.24     18.25 o
  -2  12  11      114.12      110.02     15.11 o
   0  12  11      160.93      152.97     16.83 o
   2  12  11        3.70        9.71     15.59 o
   4  12  11      154.91      160.89     20.71 o
 -15  13  11       29.33        9.33     14.76 o
 -13  13  11        0.12       21.35     14.71 o
 -11  13  11       36.21       64.54     14.70 o
  -9  13  11       64.80       48.45     12.41 o
  -7  13  11        2.54       14.45     12.04 o
  -5  13  11       29.95       39.65     12.94 o
  -3  13  11        2.62       -0.62     12.52 o
  -1  13  11      223.66      207.81     20.94 o
   1  13  11        0.22       -6.62     13.24 o
   3  13  11      278.99      311.03     23.85 o
 -12  14  11       34.06       27.85     16.22 o
 -10  14  11       23.74       12.86     15.47 o
  -8  14  11       75.67       60.23     16.92 o
  -6  14  11       26.44       70.79     14.93 o
  -4  14  11       23.22       20.00     13.92 o
  -2  14  11       80.96      109.52     16.81 o
   0  14  11        2.89      -10.32     20.64 o
 -26   0  12       27.97      -13.17     26.33 o
 -24   0  12       96.69       36.67     29.65 o
 -22   0  12        6.51      -11.31     22.63 o
 -20   0  12       24.10       50.52     24.77 o
 -18   0  12        2.93       -6.37     12.74 o
 -16   0  12      354.28      310.58     20.60 o
 -14   0  12     4280.84     3884.44    123.65 o
 -12   0  12      357.92      369.73     32.97 o
 -10   0  12     4297.66     4146.92    107.83 o
  -8   0  12      108.44       62.18      8.59 o
  -6   0  12      429.66      470.63     25.37 o
  -4   0  12      283.99      311.77     24.97 o
  -2   0  12     1954.53     1939.93     72.47 o
   0   0  12     8288.13     8746.80    421.54 o
   2   0  12        1.50        7.16     15.38 o
   4   0  12        8.79       -2.73     20.09 o
   6   0  12      329.76      322.69     40.19 o
   8   0  12       76.68      131.86     34.92 o
  10   0  12        0.22       23.60     29.26 o
  12   0  12       67.87       48.77     34.33 o
 -25   1  12       48.48        7.83     20.36 o
 -23   1  12      159.06      171.97     23.90 o
 -21   1  12       97.45       80.26     19.61 o
 -19   1  12     2382.39     2467.81     38.73 o
 -17   1  12     1681.64     1863.12     30.26 o
 -15   1  12      215.71      199.68     10.53 o
 -13   1  12        1.09       -3.18      6.59 o
 -11   1  12     1243.64     1189.40     60.13 o
  -9   1  12      852.16      841.44     19.38 o
  -7   1  12       76.29       82.04      6.99 o
  -5   1  12      342.85      313.42     14.04 o
  -3   1  12      242.27      241.25     13.64 o
  -1   1  12        0.22       11.55     17.19 o
   1   1  12     2452.77     2541.77     55.61 o
   3   1  12        1.01       -0.82     19.21 o
   5   1  12      621.52      603.65     36.07 o
   7   1  12       65.09       39.77     23.70 o
   9   1  12       38.81       26.59     24.77 o
  11   1  12        5.96        3.65     25.45 o
 -26   2  12       17.84       17.75     34.33 o
 -24   2  12      124.83      122.72     23.59 o
 -22   2  12      120.88       91.80     22.24 o
 -20   2  12      174.42      185.00     24.80 o
 -18   2  12     3216.07     3368.50     48.90 o
 -16   2  12     1554.94     1581.11     27.21 o
 -14   2  12      176.34      139.59      7.57 o
 -12   2  12      416.27      383.64     11.49 o
 -10   2  12        4.25       -0.91      3.92 o
  -8   2  12      268.84      265.81      9.87 o
  -6   2  12       41.99       45.05      7.40 o
  -4   2  12      199.77      192.57     13.42 o
  -2   2  12       27.19        4.21     11.34 o
   0   2  12      756.23      770.27     47.74 o
   2   2  12       41.64       40.15     20.77 o
   4   2  12       11.44       12.23     15.48 o
   6   2  12       14.47       23.31     34.43 o
   8   2  12       11.24       71.47     21.31 o
  10   2  12       20.49       31.09     22.27 o
  12   2  12        0.42       10.48     23.15 o
 -25   3  12      109.17      139.08     41.55 o
 -23   3  12       20.71      -14.04     28.09 o
 -21   3  12      301.36      357.68     20.33 o
 -19   3  12      124.31      126.60     14.56 o
 -17   3  12     3358.45     3503.09     54.44 o
 -15   3  12     1198.76     1285.86     22.71 o
 -13   3  12      351.99      353.35     10.09 o
 -11   3  12     2792.71     2665.30     33.35 o
  -9   3  12      954.51      940.05     19.37 o
  -7   3  12       36.07       37.70      6.44 o
  -5   3  12      987.84      918.77     21.70 o
  -3   3  12        6.37        3.86      5.42 o
  -1   3  12        8.34       19.68      9.60 o
   1   3  12      432.29      373.06     21.08 o
   3   3  12      524.39      542.35    101.46 o
   5   3  12       42.27       41.42     18.27 o
   7   3  12        1.22        4.43     20.09 o
   9   3  12       54.63       37.09     38.43 o
  11   3  12      170.20      172.10     30.98 o
 -24   4  12       89.53      143.76     39.01 o
 -22   4  12       55.42       55.74     27.60 o
 -20   4  12      588.33      586.46     25.36 o
 -18   4  12      538.10      546.62     24.24 o
 -16   4  12        0.44       -1.87      5.57 o
 -14   4  12        0.84       -1.93      4.65 o
 -12   4  12        4.31        3.55      5.23 o
 -10   4  12      276.04      293.05     11.10 o
  -8   4  12       35.69       21.46      6.51 o
  -6   4  12        1.89        5.60      6.45 o
  -4   4  12      152.58      141.67     10.05 o
  -2   4  12       89.00       97.52     14.87 o
   0   4  12      620.37      647.28     26.10 o
   2   4  12      244.04      182.15     21.57 o
   4   4  12     2317.94     2245.66     74.91 o
   6   4  12      764.98      779.27     43.12 o
   8   4  12      155.04      131.62     25.03 o
  10   4  12      119.81      103.74     21.03 o
 -25   5  12       63.53       19.31     36.28 o
 -23   5  12       29.16       62.42     35.31 o
 -21   5  12      474.55      500.32     25.94 o
 -19   5  12       11.45       -0.47      9.58 o
 -17   5  12       35.48       25.40      7.34 o
 -15   5  12     1459.92     1338.19     20.35 o
 -13   5  12      938.81      920.87     15.99 o
 -11   5  12        1.06       -2.47      4.95 o
  -9   5  12       51.26       38.91      5.40 o
  -7   5  12      293.26      256.37     14.21 o
  -5   5  12      268.10      322.80     20.12 o
  -3   5  12      155.93      186.19     11.60 o
  -1   5  12      572.38      567.60     24.90 o
   1   5  12     2397.77     2434.38    134.70 o
   3   5  12      167.53      171.70     22.96 o
   5   5  12      468.85      520.09     61.65 o
   7   5  12       22.96        2.44     14.25 o
   9   5  12        0.41       14.99     16.29 o
  11   5  12        3.70        3.87     18.08 o
 -24   6  12       47.58       26.53     35.31 o
 -22   6  12        0.48       13.82     20.82 o
 -20   6  12       76.70       97.69     15.92 o
 -18   6  12       88.98       83.53     11.76 o
 -16   6  12      715.32      674.83     18.93 o
 -14   6  12      488.49      546.01     13.48 o
 -12   6  12     2341.33     2329.31     34.39 o
 -10   6  12      326.79      305.67     11.18 o
  -8   6  12      513.63      489.51     14.28 o
  -6   6  12       15.78        7.47      6.66 o
  -4   6  12       50.95       40.74     10.03 o
  -2   6  12      889.12      924.78     32.23 o
   0   6  12        4.30       -6.02     12.05 o
   2   6  12      240.80      215.65     20.75 o
   4   6  12       13.16       24.31     15.35 o
   6   6  12      118.87       87.96     18.38 o
   8   6  12       45.19       50.30     18.75 o
  10   6  12       21.73        3.15     18.08 o
 -23   7  12      218.01      217.20     25.00 o
 -21   7  12       99.14       96.83     17.31 o
 -19   7  12       25.59       27.78     11.18 o
 -17   7  12       29.03       33.17     10.69 o
 -15   7  12       17.91        9.44      8.03 o
 -13   7  12       60.14       53.89      7.99 o
 -11   7  12       20.04       19.11      8.00 o
  -9   7  12       41.03       25.81      6.20 o
  -7   7  12        4.51       -1.21      6.29 o
  -5   7  12      211.79      213.24     17.04 o
  -3   7  12      671.71      596.48     46.52 o
  -1   7  12       40.98       45.58     14.79 o
   1   7  12       29.81       13.35     14.36 o
   3   7  12      294.90      343.91     24.81 o
   5   7  12        0.60       10.27     15.21 o
   7   7  12      181.79      174.04     22.70 o
   9   7  12       30.01       21.20     17.87 o
 -22   8  12       13.37        0.76     13.20 o
 -20   8  12        5.61        3.23     11.37 o
 -18   8  12        6.96       23.86     18.89 o
 -16   8  12       17.03       30.97     10.70 o
 -14   8  12        0.18       -5.16     10.32 o
 -12   8  12       25.70       35.52      9.22 o
 -10   8  12       16.61        2.96      6.91 o
  -8   8  12        1.87       10.72      9.39 o
  -6   8  12       22.28       16.99      8.25 o
  -4   8  12      294.95      290.61     18.30 o
  -2   8  12     2513.62     2644.17     64.04 o
   0   8  12      796.85      732.87     43.90 o
   2   8  12      275.71      318.73     28.61 o
   4   8  12        8.53        1.43     14.69 o
   6   8  12        0.11       17.58     17.09 o
   8   8  12       36.55       30.96     18.94 o
 -21   9  12       57.63       70.55     15.48 o
 -19   9  12      100.54      121.90     15.66 o
 -17   9  12        1.00       13.40     11.14 o
 -15   9  12       62.03       45.52     11.79 o
 -13   9  12      460.82      434.61     20.89 o
 -11   9  12       59.33       46.81      9.00 o
  -9   9  12      443.49      428.35     17.14 o
  -7   9  12     1000.98      985.17     25.86 o
  -5   9  12      684.91      627.25     36.11 o
  -3   9  12      147.50      126.15     16.13 o
  -1   9  12        6.53       -3.24     22.28 o
   1   9  12        0.64       14.26     14.58 o
   3   9  12        0.06       -8.06     16.11 o
   5   9  12       52.65       71.50     18.99 o
   7   9  12       26.53       14.80     18.10 o
 -20  10  12        1.41       -0.78     14.56 o
 -18  10  12      119.55      119.15     21.06 o
 -16  10  12        0.73       -5.40     10.81 o
 -14  10  12       37.38       61.12     11.51 o
 -12  10  12       22.74       -0.21      9.52 o
 -10  10  12       79.76       60.28     10.44 o
  -8  10  12      221.55      206.65     14.30 o
  -6  10  12       39.27       35.37     13.04 o
  -4  10  12        1.71       -4.81      9.62 o
  -2  10  12        0.53       -6.24     12.47 o
   0  10  12       17.92       -0.35     14.93 o
   2  10  12       10.21        9.77     16.47 o
   4  10  12       36.36       18.08     17.58 o
   6  10  12        0.98       -8.14     16.27 o
 -19  11  12       27.71       21.53     19.26 o
 -17  11  12       20.04        5.91     12.56 o
 -15  11  12      127.62      126.71     16.35 o
 -13  11  12        0.55       -5.05     10.11 o
 -11  11  12       54.18       37.02     11.73 o
  -9  11  12        6.59        2.87      9.76 o
  -7  11  12       50.97       68.57     13.86 o
  -5  11  12      162.55      142.37     14.31 o
  -3  11  12        0.29       -5.55     11.10 o
  -1  11  12      212.52      192.87     16.83 o
   1  11  12      113.07      152.74     18.98 o
   3  11  12        0.62        5.97     17.54 o
   5  11  12        0.00      -11.21     22.43 o
 -16  12  12        2.67       -6.74     13.50 o
 -14  12  12       10.54       12.97     13.54 o
 -12  12  12        0.58       -5.56     11.12 o
 -10  12  12       21.21       24.45     13.39 o
  -8  12  12       25.19       15.80     11.26 o
  -6  12  12      102.49      111.10     14.34 o
  -4  12  12       65.62       75.39     13.95 o
  -2  12  12      229.53      257.95     18.59 o
   0  12  12        0.03       -5.97     11.94 o
   2  12  12      222.47      306.80     32.58 o
 -13  13  12        1.15        5.61     14.15 o
 -11  13  12       14.53       15.36     14.43 o
  -9  13  12      121.95      109.71     17.86 o
  -7  13  12       31.35       38.48     13.13 o
  -5  13  12        8.09       -3.72     12.26 o
  -3  13  12       79.26      123.55     16.57 o
  -1  13  12      118.67      166.44     18.13 o
   1  13  12        6.82       -7.61     21.93 o
 -10  14  12        5.28       -8.53     21.05 o
  -8  14  12       63.84       78.80     18.49 o
  -6  14  12      286.31      331.15     24.78 o
  -4  14  12       89.91      123.11     21.61 o
 -25   1  13        4.57        6.82     20.97 o
 -23   1  13       22.57       -8.92     17.84 o
 -21   1  13        4.74        8.80     16.25 o
 -19   1  13       47.48       47.48     10.18 o
 -17   1  13       47.69       50.45      9.74 o
 -15   1  13      216.04      218.44     22.98 o
 -13   1  13     3822.13     3855.90    171.32 o
 -11   1  13      569.59      608.17     24.39 o
  -9   1  13      527.74      470.71     14.94 o
  -7   1  13       44.14       31.97      6.13 o
  -5   1  13      389.18      332.51     15.91 o
  -3   1  13     1462.37     1458.41     35.36 o
  -1   1  13      390.38      371.36     19.47 o
   1   1  13     1972.74     2095.28     61.45 o
   3   1  13        1.96       24.68     19.21 o
   5   1  13      713.04      668.86     51.42 o
   7   1  13       81.10       88.64     23.49 o
   9   1  13       11.94       25.92     21.21 o
  11   1  13        0.01       -0.27     21.52 o
 -24   2  13        3.04      -13.46     26.92 o
 -22   2  13       14.70       11.87     21.26 o
 -20   2  13       25.82        2.76     31.79 o
 -18   2  13      119.23       83.76     20.49 o
 -16   2  13      295.95      319.51     14.01 o
 -14   2  13        7.15        9.38      5.21 o
 -12   2  13      175.18      201.05     10.65 o
 -10   2  13     1092.80     1068.93     28.29 o
  -8   2  13      211.15      215.08     11.32 o
  -6   2  13     1449.61     1422.86     36.64 o
  -4   2  13      340.59      291.07     15.30 o
  -2   2  13      367.35      315.00     21.66 o
   0   2  13      978.33      930.33     40.89 o
   2   2  13       72.22       90.45     20.29 o
   4   2  13      670.66      687.43     38.97 o
   6   2  13        3.41       -8.76     17.51 o
   8   2  13      132.93       97.46     29.75 o
  10   2  13       57.63       71.91     25.37 o
 -25   3  13       32.74      -13.95     27.89 o
 -23   3  13        7.40       -6.44     27.31 o
 -21   3  13      228.33      176.59     24.87 o
 -19   3  13        9.65       -6.47     12.93 o
 -17   3  13      460.68      503.31     14.72 o
 -15   3  13     1538.97     1512.46     23.48 o
 -13   3  13       88.72       84.63      7.01 o
 -11   3  13     1080.32     1128.76     23.79 o
  -9   3  13      110.61      121.48      8.20 o
  -7   3  13      580.43      642.03     17.70 o
  -5   3  13       41.19       33.72      9.85 o
  -3   3  13      100.12       88.91     14.34 o
  -1   3  13      610.05      597.49     30.07 o
   1   3  13      348.98      330.32     26.05 o
   3   3  13      191.29      179.65     23.45 o
   5   3  13       71.16       67.82     20.88 o
   7   3  13       74.84       93.53     23.77 o
   9   3  13       49.03       32.72     23.65 o
 -24   4  13        9.61       16.77     34.33 o
 -22   4  13      138.09      149.23     37.26 o
 -20   4  13      327.19      365.23     21.02 o
 -18   4  13       40.21       31.87      8.69 o
 -16   4  13      155.71      181.75      8.08 o
 -14   4  13      190.35      212.12      8.46 o
 -12   4  13      195.85      186.12      8.48 o
 -10   4  13     1006.05      984.92     20.62 o
  -8   4  13       25.89       19.24      7.20 o
  -6   4  13      101.60       90.09     15.12 o
  -4   4  13       83.67       83.58     11.56 o
  -2   4  13      296.60      277.92     21.72 o
   0   4  13      178.84      159.06     19.78 o
   2   4  13        3.12        1.76     21.55 o
   4   4  13       69.87       75.36     21.37 o
   6   4  13      121.78      109.28     38.14 o
   8   4  13       30.58       45.19     22.67 o
  10   4  13        0.06       11.22     17.93 o
 -23   5  13       45.59        2.15     30.23 o
 -21   5  13      829.64      925.61     32.94 o
 -19   5  13      143.11      141.78     14.22 o
 -17   5  13        1.65        1.38      7.46 o
 -15   5  13        6.24        3.03      5.72 o
 -13   5  13      681.32      678.99     14.92 o
 -11   5  13      252.56      231.13     15.24 o
  -9   5  13      158.62      152.16      9.99 o
  -7   5  13     1077.90     1207.16     31.60 o
  -5   5  13     1756.67     1654.47     48.67 o
  -3   5  13      110.61       93.86     15.79 o
  -1   5  13      382.46      453.29     46.43 o
   1   5  13      264.48      353.22     28.14 o
   3   5  13        6.52       28.18     18.55 o
   5   5  13      112.62       77.92     22.18 o
   7   5  13       10.18       -5.49     15.48 o
   9   5  13       26.54       41.35     18.39 o
 -24   6  13       31.83       34.92     36.67 o
 -22   6  13        5.78       12.23     18.22 o
 -20   6  13      198.97      240.22     16.22 o
 -18   6  13       14.19        6.16      9.50 o
 -16   6  13      426.49      377.74     14.83 o
 -14   6  13        0.48       -3.26      6.53 o
 -12   6  13      612.10      583.58     16.35 o
 -10   6  13      617.43      562.61     14.41 o
  -8   6  13      207.40      283.28     11.45 o
  -6   6  13     1421.91     1340.52     43.66 o
  -4   6  13      326.13      335.87     22.97 o
  -2   6  13        0.04       10.46     12.40 o
   0   6  13      199.33      166.21     27.96 o
   2   6  13     1012.72     1022.70     41.68 o
   4   6  13      534.49      501.28     29.72 o
   6   6  13        0.32       10.90     15.71 o
   8   6  13       13.56       -1.10     17.36 o
 -23   7  13        5.19       11.05     15.29 o
 -21   7  13        1.66       -5.45     10.90 o
 -19   7  13        4.91        7.63     10.14 o
 -17   7  13       21.95       13.46     10.15 o
 -15   7  13      278.27      304.63     12.26 o
 -13   7  13        6.46        6.41      7.57 o
 -11   7  13       40.40       43.69      9.17 o
  -9   7  13      255.15      265.13     11.55 o
  -7   7  13      170.47      160.15     11.50 o
  -5   7  13       10.36       17.27     11.87 o
  -3   7  13      284.23      282.32     20.51 o
  -1   7  13      347.18      326.67     22.45 o
   1   7  13        0.33       -3.75     13.81 o
   3   7  13      183.31      193.90     30.67 o
   5   7  13        8.02       18.90     15.99 o
   7   7  13       24.29       18.53     26.16 o
 -22   8  13       56.48       50.55     14.58 o
 -20   8  13      124.10      167.63     16.55 o
 -18   8  13       18.50       17.38     10.84 o
 -16   8  13       26.54        4.87      9.77 o
 -14   8  13      110.08      103.92     11.67 o
 -12   8  13       47.35       49.42     16.47 o
 -10   8  13      111.36       94.08     11.66 o
  -8   8  13      183.66      184.86     11.26 o
  -6   8  13      213.35      171.87     12.80 o
  -4   8  13        5.76       -4.14     11.93 o
  -2   8  13      753.07      665.01     31.22 o
   0   8  13       76.26       46.93     16.17 o
   2   8  13        7.52       18.72     15.38 o
   4   8  13        0.06       -5.21     15.47 o
   6   8  13        5.06        3.72     17.21 o
 -21   9  13       24.21       16.51     13.61 o
 -19   9  13        7.08       21.65     12.22 o
 -17   9  13       22.10        4.29     11.33 o
 -15   9  13       59.42       26.57     11.44 o
 -13   9  13       74.26       70.78     21.23 o
 -11   9  13       27.85       10.17     10.80 o
  -9   9  13        0.02       -4.07      8.14 o
  -7   9  13       87.04       87.12     11.34 o
  -5   9  13       71.29       55.21     11.17 o
  -3   9  13       75.07       62.80     14.31 o
  -1   9  13       42.74       62.24     17.13 o
   1   9  13       11.63        5.99     15.41 o
   3   9  13       45.17       43.02     18.09 o
   5   9  13       34.11       44.82     29.74 o
 -20  10  13       24.58       21.54     14.50 o
 -18  10  13       11.35       18.21     13.19 o
 -16  10  13       76.79       71.38     14.29 o
 -14  10  13        0.03        4.18     11.11 o
 -12  10  13       74.43       62.19     12.93 o
 -10  10  13       66.23       61.95     13.23 o
  -8  10  13        8.32       13.01      9.64 o
  -6  10  13       11.06        9.34     10.29 o
  -4  10  13       46.44       42.17     11.82 o
  -2  10  13        9.90       -6.03     12.06 o
   0  10  13        4.47        0.24     15.59 o
   2  10  13       85.59      103.26     31.42 o
   4  10  13       51.60       -8.73     17.46 o
 -17  11  13       14.27        1.80     12.94 o
 -15  11  13       14.74        9.67     12.73 o
 -13  11  13        0.17       -2.03     11.95 o
 -11  11  13       31.80       47.07     13.71 o
  -9  11  13      129.51      125.41     16.11 o
  -7  11  13       38.64       44.26     11.36 o
  -5  11  13       97.26       87.08     16.51 o
  -3  11  13        1.45       -5.61     11.23 o
  -1  11  13       14.66       -6.83     13.67 o
   1  11  13      179.57      271.15     27.08 o
   3  11  13       47.86       54.24     21.08 o
 -16  12  13        0.29       -6.35     12.70 o
 -14  12  13       84.91       76.13     15.96 o
 -12  12  13        3.44       -6.63     13.26 o
 -10  12  13       52.44       33.03     18.67 o
  -8  12  13      118.78      148.16     22.52 o
  -6  12  13       33.31       23.86     12.04 o
  -4  12  13        8.76        0.87     12.09 o
  -2  12  13        3.92       20.29     13.01 o
   0  12  13       87.03      100.72     16.47 o
 -11  13  13       25.66       33.11     16.72 o
  -9  13  13       24.95       31.39     15.71 o
  -7  13  13        1.33        3.09     15.14 o
  -5  13  13        0.01       -7.27     14.53 o
  -3  13  13      132.22      148.15     18.14 o
 -24   0  14        3.60       -9.56     26.53 o
 -22   0  14      128.32      107.87     30.82 o
 -20   0  14        5.35       21.26     23.02 o
 -18   0  14      932.50      995.71     34.07 o
 -16   0  14      214.43      200.54     31.41 o
 -14   0  14     1990.57     2078.85     88.86 o
 -12   0  14     2860.11     2810.64    107.49 o
 -10   0  14      636.01      647.70     16.54 o
  -8   0  14     4500.15     4734.43     76.25 o
  -6   0  14     2291.83     2257.94     54.90 o
  -4   0  14     1975.52     1996.96     89.06 o
  -2   0  14     5551.48     5800.74    175.79 o
   0   0  14      292.20      317.02     34.53 o
   2   0  14        5.95       -9.95     21.07 o
   4   0  14      108.45       62.42     29.85 o
   6   0  14       10.87        3.71     27.11 o
   8   0  14      118.88      145.33     37.84 o
 -25   1  14       14.52       -9.38     18.75 o
 -23   1  14       21.67        6.35     17.93 o
 -21   1  14       92.46       86.95     19.76 o
 -19   1  14        3.80       -3.58      8.43 o
 -17   1  14        8.75       -3.39      6.77 o
 -15   1  14      891.73      840.00     38.08 o
 -13   1  14     1766.93     1677.92     54.87 o
 -11   1  14     1509.99     1438.84     27.26 o
  -9   1  14     1631.68     1608.69     24.48 o
  -7   1  14       53.73       48.59     12.10 o
  -5   1  14     1137.29     1251.24     56.55 o
  -3   1  14     1629.60     1636.99     40.32 o
  -1   1  14      517.56      558.37     30.98 o
   1   1  14      178.61      195.96     26.73 o
   3   1  14      107.28      124.95     22.21 o
   5   1  14       29.79       16.01     18.21 o
   7   1  14        6.54       27.08     21.02 o
   9   1  14       17.29       35.50     23.17 o
 -24   2  14       66.96        8.00     29.84 o
 -22   2  14       10.06       -8.69     17.39 o
 -20   2  14       74.22       21.02     17.07 o
 -18   2  14       92.13       89.38     10.27 o
 -16   2  14        3.97        2.42      5.69 o
 -14   2  14      299.69      278.77     11.96 o
 -12   2  14      634.23      603.58     16.08 o
 -10   2  14      723.73      692.58     13.90 o
  -8   2  14      228.44      221.35     10.64 o
  -6   2  14      258.41      232.61     12.14 o
  -4   2  14     1419.44     1459.25     36.48 o
  -2   2  14      157.05      124.98     18.14 o
   0   2  14      550.94      611.21     32.90 o
   2   2  14        0.97       -7.47     14.94 o
   4   2  14       45.83       34.64     19.45 o
   6   2  14        0.01       -3.36     19.31 o
   8   2  14       72.73       35.30     22.32 o
 -25   3  14        9.81       -3.32     32.57 o
 -23   3  14       86.83       79.00     34.92 o
 -21   3  14      368.97      335.84     34.24 o
 -19   3  14      228.38      237.18     23.80 o
 -17   3  14     1576.26     1579.57     25.10 o
 -15   3  14      200.61      189.44      8.20 o
 -13   3  14     1082.32      944.09     19.04 o
 -11   3  14     1234.97     1152.03     21.49 o
  -9   3  14       43.20       57.17      7.67 o
  -7   3  14        1.79       -3.10      7.78 o
  -5   3  14       37.43       27.88     10.33 o
  -3   3  14       10.49        6.34     12.41 o
  -1   3  14     1295.23     1282.85     45.75 o
   1   3  14        4.98        1.66     14.63 o
   3   3  14       48.76       58.72     48.08 o
   5   3  14      655.79      746.34     43.88 o
   7   3  14      102.96       30.13     30.53 o
   9   3  14       47.46       18.53     24.46 o
 -24   4  14        5.26       15.80     32.57 o
 -22   4  14        0.00      -13.65     27.89 o
 -20   4  14      219.77      237.43     24.31 o
 -18   4  14       17.48       14.94      7.87 o
 -16   4  14      650.85      629.27     17.88 o
 -14   4  14     1017.21      949.96     18.18 o
 -12   4  14      653.10      607.57     16.33 o
 -10   4  14      534.50      516.97     12.66 o
  -8   4  14      661.09      750.95     23.93 o
  -6   4  14      781.02      660.26     24.28 o
  -4   4  14        1.96        1.55     12.07 o
  -2   4  14      770.60      716.44     34.36 o
   0   4  14        1.71       10.36     14.27 o
   2   4  14        6.11       16.35     16.95 o
   4   4  14       79.85       29.76     20.36 o
   6   4  14       21.54       12.87     29.94 o
   8   4  14       41.71       30.33     38.43 o
 -23   5  14        0.70      -15.90     31.79 o
 -21   5  14        0.01       10.38     15.11 o
 -19   5  14        3.78       -4.44      8.88 o
 -17   5  14      173.45      167.73     12.16 o
 -15   5  14      225.50      209.39     10.80 o
 -13   5  14       29.57       16.23      6.45 o
 -11   5  14       16.13       -2.96      8.20 o
  -9   5  14     1473.00     1443.22     31.64 o
  -7   5  14     3716.16     3981.14     73.22 o
  -5   5  14       39.64       46.61     15.16 o
  -3   5  14      188.64      169.34     31.41 o
  -1   5  14       72.05       86.65     18.17 o
   1   5  14       10.08       12.53     18.05 o
   3   5  14       81.39       88.02     22.12 o
   5   5  14       73.30       57.88     22.26 o
   7   5  14      459.23      494.08     45.50 o
 -22   6  14       57.40       99.63     15.83 o
 -20   6  14        0.29       -4.78      9.56 o
 -18   6  14       53.44       14.73      9.69 o
 -16   6  14       31.35       43.84      9.27 o
 -14   6  14     1073.77      950.34     22.55 o
 -12   6  14      397.93      312.61     23.18 o
 -10   6  14       87.75      116.29      8.83 o
  -8   6  14       55.04       52.39     15.15 o
  -6   6  14       41.65       16.00     11.10 o
  -4   6  14      564.06      595.37     27.06 o
  -2   6  14        0.18       -5.66     11.32 o
   0   6  14       12.89       17.16     13.97 o
   2   6  14      546.56      542.90     29.64 o
   4   6  14       36.68       23.90     17.73 o
   6   6  14       80.69       93.51     21.17 o
 -23   7  14       16.07       13.85     21.65 o
 -21   7  14        4.48       -5.81     11.61 o
 -19   7  14       54.10       35.94     11.25 o
 -17   7  14       22.62       18.42      9.95 o
 -15   7  14      163.33      191.10     21.41 o
 -13   7  14        0.71       -4.42      8.84 o
 -11   7  14      502.05      447.19     19.34 o
  -9   7  14      412.84      404.31     16.39 o
  -7   7  14        0.76       -4.78      9.56 o
  -5   7  14       35.53       36.90     13.04 o
  -3   7  14      101.47      110.74     16.39 o
  -1   7  14       54.36       35.95     14.71 o
   1   7  14      210.91      202.37     21.97 o
   3   7  14      200.78      237.87     30.51 o
   5   7  14       12.93        2.47     16.58 o
 -22   8  14        2.09       -5.85     20.48 o
 -20   8  14       15.16       18.84     14.30 o
 -18   8  14      131.74      156.58     28.07 o
 -16   8  14       13.23        5.85     10.10 o
 -14   8  14      167.02      191.40     21.71 o
 -12   8  14      113.04       63.28     11.97 o
 -10   8  14        0.82        5.43     10.11 o
  -8   8  14      852.50      843.17     23.28 o
  -6   8  14      596.89      645.59     26.36 o
  -4   8  14       17.38       28.00     13.87 o
  -2   8  14       84.50       83.21     17.73 o
   0   8  14       90.46       81.82     17.94 o
   2   8  14        3.40       -7.47     14.95 o
   4   8  14        0.01       -4.58     16.29 o
 -19   9  14        2.48        2.88     11.96 o
 -17   9  14       40.92       41.30     12.59 o
 -15   9  14        3.99       -3.99     11.54 o
 -13   9  14       24.30       20.33     11.07 o
 -11   9  14       25.41       16.27     11.03 o
  -9   9  14      114.28      100.31     14.17 o
  -7   9  14        0.26        0.91      9.47 o
  -5   9  14      342.46      371.04     17.99 o
  -3   9  14       25.55       -3.98     13.56 o
  -1   9  14       16.91       -5.09     15.06 o
   1   9  14        0.04       13.85     17.19 o
   3   9  14       15.60        3.21     21.17 o
 -18  10  14      111.98      110.24     16.21 o
 -16  10  14       24.58       11.42     12.11 o
 -14  10  14       34.78        8.68     14.41 o
 -12  10  14        4.48       10.78     11.53 o
 -10  10  14       55.10       43.19     13.14 o
  -8  10  14        4.43       -6.04     12.08 o
  -6  10  14      100.27       77.18     12.40 o
  -4  10  14       16.76       15.13     14.13 o
  -2  10  14        8.05       10.26     13.47 o
   0  10  14        0.29       -4.26     16.21 o
   2  10  14       11.18       14.33     18.43 o
 -17  11  14        0.15       -4.45     14.16 o
 -15  11  14       36.83       53.01     22.86 o
 -13  11  14       13.09       31.97     13.05 o
 -11  11  14        7.72       -5.80     12.05 o
  -9  11  14       44.21       40.58     13.74 o
  -7  11  14       24.09       14.92     13.27 o
  -5  11  14       17.16       28.18     11.62 o
  -3  11  14       12.46       13.19     12.38 o
  -1  11  14       19.54        7.92     15.42 o
   1  11  14       24.62       24.19     38.43 o
 -14  12  14        2.00        2.00     14.99 o
 -12  12  14        3.03       -5.35     13.41 o
 -10  12  14       23.34       45.68     16.31 o
  -8  12  14       36.00       62.52     16.50 o
  -6  12  14        4.10       -6.90     13.80 o
  -4  12  14       40.52       45.13     25.21 o
  -2  12  14        0.17       -7.31     14.63 o
 -25   1  15       11.67      -13.85     27.70 o
 -23   1  15       76.63       53.39     20.80 o
 -21   1  15        6.77        7.23     16.86 o
 -19   1  15       18.43       19.37      8.16 o
 -17   1  15      427.65      388.11     27.82 o
 -15   1  15      636.41      645.92     35.81 o
 -13   1  15      312.04      325.84     25.93 o
 -11   1  15      316.61      312.19     11.95 o
  -9   1  15     1929.88     1852.53     28.39 o
  -7   1  15      496.74      516.73     17.98 o
  -5   1  15      112.67      124.07     13.24 o
  -3   1  15      384.42      436.27     46.43 o
  -1   1  15      176.47      163.67     35.11 o
   1   1  15       39.44       51.63     17.10 o
   3   1  15       81.77       43.97     21.75 o
   5   1  15        7.32       11.24     24.87 o
   7   1  15       56.01       52.16     56.57 o
 -24   2  15        8.95      -14.34     28.67 o
 -22   2  15       52.09       47.22     35.70 o
 -20   2  15       27.81       39.85     17.45 o
 -18   2  15      159.62      148.29      8.54 o
 -16   2  15      194.44      221.78     11.54 o
 -14   2  15       41.81       30.53      7.01 o
 -12   2  15       47.92       74.77      9.06 o
 -10   2  15      363.36      380.53     13.80 o
  -8   2  15     1465.03     1360.62     27.83 o
  -6   2  15      118.45      118.55     12.60 o
  -4   2  15      333.74      378.53     46.92 o
  -2   2  15      147.32      118.41     18.53 o
   0   2  15      393.57      397.59     28.66 o
   2   2  15      572.48      707.86     40.33 o
   4   2  15      265.99      312.13     33.36 o
   6   2  15       56.18       40.14     22.08 o
 -23   3  15       20.09       26.92     29.26 o
 -21   3  15       40.41       11.21     18.73 o
 -19   3  15       22.43       27.26      8.44 o
 -17   3  15       12.61       14.40      6.30 o
 -15   3  15      654.13      705.96     17.23 o
 -13   3  15       67.20       64.02      7.56 o
 -11   3  15     1826.74     1777.17     32.66 o
  -9   3  15     1624.22     1557.38     30.37 o
  -7   3  15      313.78      327.54     17.01 o
  -5   3  15      624.72      636.28     30.35 o
  -3   3  15       29.37       23.60     19.12 o
  -1   3  15       75.08       87.56     18.66 o
   1   3  15       14.93       17.47     16.61 o
   3   3  15      782.65      925.54    113.67 o
   5   3  15       90.22      116.76     46.62 o
   7   3  15      147.67      169.55     30.96 o
 -24   4  15        7.00      -13.95     27.89 o
 -22   4  15       76.60       63.20     34.72 o
 -20   4  15       54.87       61.45     12.91 o
 -18   4  15       56.73       83.74     10.89 o
 -16   4  15        2.26       -0.70      5.81 o
 -14   4  15       16.37       -3.09      6.18 o
 -12   4  15       91.63       99.04      9.18 o
 -10   4  15      117.66      104.51     10.49 o
  -8   4  15       65.65       42.68     10.66 o
  -6   4  15      929.02      973.95     36.78 o
  -4   4  15       23.73        3.88     13.43 o
  -2   4  15      160.92      116.91     18.92 o
   0   4  15      110.04      122.11     21.24 o
   2   4  15        1.80       -8.62     17.24 o
   4   4  15      144.62      157.42     26.83 o
   6   4  15        8.38      -11.26     22.53 o
 -23   5  15       14.47       14.51     28.48 o
 -21   5  15        3.32       -5.11     10.21 o
 -19   5  15       44.69       38.02     11.42 o
 -17   5  15      304.05      312.20     14.94 o
 -15   5  15       47.41       45.43      7.26 o
 -13   5  15       46.83       41.66      9.09 o
 -11   5  15      188.46      171.27     14.08 o
  -9   5  15     1195.36     1213.49     42.23 o
  -7   5  15      102.35       98.57     16.41 o
  -5   5  15       22.25       22.51     14.25 o
  -3   5  15      260.96      280.45     36.68 o
  -1   5  15      440.58      401.69     37.75 o
   1   5  15        5.80       -8.48     16.97 o
   3   5  15       26.12       37.87     20.75 o
   5   5  15      352.63      343.83     35.16 o
 -22   6  15       35.22       39.71     16.20 o
 -20   6  15        1.38       -5.51     11.01 o
 -18   6  15       11.87        2.92     10.31 o
 -16   6  15       22.04        7.19      8.45 o
 -14   6  15       33.36       31.87      8.22 o
 -12   6  15      156.97      159.34     12.68 o
 -10   6  15      378.42      361.35     23.27 o
  -8   6  15       99.22       77.85     11.95 o
  -6   6  15       32.29       32.89     12.66 o
  -4   6  15       29.85       28.00     13.53 o
  -2   6  15       86.91       97.43     16.93 o
   0   6  15        2.05        1.21     13.94 o
   2   6  15        9.20       24.43     16.29 o
   4   6  15       31.00       37.72     23.02 o
 -21   7  15        3.19       11.33     13.70 o
 -19   7  15        0.20       -6.35     14.32 o
 -17   7  15       34.15       46.97     12.26 o
 -15   7  15        9.05        5.78      9.17 o
 -13   7  15        7.65       -0.02      9.03 o
 -11   7  15        3.12       -6.66     13.32 o
  -9   7  15       75.87       62.41     11.96 o
  -7   7  15        2.66       -4.70      9.41 o
  -5   7  15        6.81       -5.98     11.96 o
  -3   7  15      417.11      469.25     26.14 o
  -1   7  15       86.32      126.51     19.88 o
   1   7  15       10.49       22.59     16.04 o
   3   7  15       83.26       44.08     18.99 o
 -20   8  15       44.33       59.01     15.35 o
 -18   8  15        1.05       -5.93     11.87 o
 -16   8  15       46.17       30.48     17.83 o
 -14   8  15      127.71      142.54     14.39 o
 -12   8  15        8.35       12.13     10.58 o
 -10   8  15        1.01        1.58     10.33 o
  -8   8  15      113.80       88.87     13.99 o
  -6   8  15       47.60       97.21     14.44 o
  -4   8  15      228.53      232.99     21.48 o
  -2   8  15        3.44       11.40     15.32 o
   0   8  15       40.64       37.12     17.69 o
   2   8  15        5.79        0.30     20.94 o
 -19   9  15        3.96        0.42     12.87 o
 -17   9  15       29.57       22.34     13.28 o
 -15   9  15        6.04       -8.19     16.39 o
 -13   9  15       51.73       38.71     12.01 o
 -11   9  15        1.25       -1.72     10.73 o
  -9   9  15       65.58       36.45     12.28 o
  -7   9  15       52.87       61.61     13.80 o
  -5   9  15       37.56       22.95     13.81 o
  -3   9  15      258.67      312.17     43.55 o
  -1   9  15      492.79      492.03     30.37 o
   1   9  15       23.22        5.83     16.72 o
 -16  10  15      100.07      101.41     17.44 o
 -14  10  15        2.01       -3.47     13.31 o
 -12  10  15       44.32       23.63     12.58 o
 -10  10  15       28.77       43.80     13.22 o
  -8  10  15       47.35       61.31     14.09 o
  -6  10  15      121.52      189.57     18.63 o
  -4  10  15        2.28        4.84     11.51 o
  -2  10  15       76.92       89.92     18.07 o
   0  10  15        7.02       13.29     17.73 o
 -15  11  15       33.31       19.01     18.55 o
 -13  11  15       73.61       76.46     18.02 o
 -11  11  15       28.89       -5.15     12.95 o
  -9  11  15        4.12       21.58     12.98 o
  -7  11  15        0.74       -0.76     12.82 o
  -5  11  15        0.06       -6.79     13.58 o
  -3  11  15       31.92       22.55     15.09 o
 -10  12  15       26.71       51.50     34.14 o
  -8  12  15        4.76      -14.24     28.48 o
 -24   0  16        0.51      -12.48     26.53 o
 -22   0  16       54.17       81.93     31.21 o
 -20   0  16       20.07       14.45     43.40 o
 -18   0  16       12.37        4.49     19.70 o
 -16   0  16        2.95        0.00     19.70 o
 -14   0  16     1604.37     1498.47     76.92 o
 -10   0  16      562.10      588.29     22.27 o
  -8   0  16     1950.21     2007.35     55.75 o
  -6   0  16      128.18      169.91     25.75 o
  -4   0  16     4649.49     4708.58    149.82 o
  -2   0  16     1698.82     1637.91     78.10 o
   0   0  16        3.44       -6.24     22.43 o
   2   0  16        8.53       -1.76     25.75 o
   4   0  16        0.03       -8.58     25.94 o
 -23   1  16        0.59       10.31     18.05 o
 -21   1  16       73.65       56.40     21.75 o
 -19   1  16       27.14       30.03      8.51 o
 -17   1  16       15.93       -1.25     18.43 o
 -15   1  16       25.82       20.02     15.64 o
 -13   1  16       27.68       13.65     20.87 o
 -11   1  16      152.88      162.34      8.26 o
  -9   1  16       52.09       46.82      8.05 o
  -7   1  16      935.69      934.15     29.47 o
  -5   1  16     2593.85     2488.99     82.73 o
  -3   1  16      208.74      269.73     24.13 o
  -1   1  16      370.90      410.60     29.15 o
   1   1  16      225.37      269.45     39.60 o
   3   1  16       51.64       27.70     21.24 o
   5   1  16       12.89       -9.40     18.80 o
 -24   2  16        0.05      -13.95     27.89 o
 -22   2  16       47.29       37.53     20.38 o
 -20   2  16       48.06       72.37      8.71 o
 -18   2  16       15.20       16.21      7.94 o
 -16   2  16       19.22       15.85     14.93 o
 -14   2  16        7.41       -2.86     10.04 o
 -12   2  16      468.87      410.50     26.99 o
 -10   2  16      259.40      213.18     12.22 o
  -8   2  16       20.58       -2.14      9.15 o
  -6   2  16      458.57      472.72     26.97 o
  -4   2  16      470.96      529.03     36.78 o
  -2   2  16      648.02      638.88     35.39 o
   0   2  16      137.56      142.88     22.27 o
   2   2  16       44.88       50.06     20.76 o
   4   2  16      154.63      155.65     31.11 o
 -23   3  16       78.69       67.49     35.31 o
 -21   3  16       30.44       26.88     15.41 o
 -19   3  16        3.70       -3.43      6.85 o
 -17   3  16        8.10       16.98      7.46 o
 -15   3  16      223.67      215.17     11.63 o
 -13   3  16      424.25      396.08     15.80 o
 -11   3  16      492.01      491.23     16.68 o
  -9   3  16      361.08      350.05     16.63 o
  -7   3  16      163.99      136.46     16.90 o
  -5   3  16      132.91      124.71     18.19 o
  -3   3  16        5.61       -6.34     13.65 o
  -1   3  16       30.82       21.75     22.43 o
   1   3  16      662.13      688.19     67.51 o
   3   3  16      608.68      633.29     55.41 o
   5   3  16        3.53       17.03     21.58 o
 -22   4  16        2.18       10.37     16.09 o
 -20   4  16      191.15      187.75     19.39 o
 -18   4  16      215.64      220.72     12.51 o
 -16   4  16        2.42        7.69      7.05 o
 -14   4  16       33.72       36.40      7.64 o
 -12   4  16       45.89       49.42      8.60 o
 -10   4  16      240.69      207.96     27.41 o
  -8   4  16     2574.42     2658.83     65.96 o
  -6   4  16      797.87      801.97     34.35 o
  -4   4  16      141.36      131.68     19.81 o
  -2   4  16        2.53       -7.75     15.51 o
   0   4  16      567.95      629.14     92.97 o
   2   4  16       87.85      135.05     26.06 o
   4   4  16      181.32      222.68     31.10 o
 -21   5  16        0.80       -5.72     13.73 o
 -19   5  16        0.53       -4.85      9.69 o
 -17   5  16      210.05      242.03     13.38 o
 -15   5  16       33.58       36.43      8.08 o
 -13   5  16       38.19       15.87      8.04 o
 -11   5  16       41.79       37.88     10.43 o
  -9   5  16        0.24       -5.68     11.36 o
  -7   5  16        8.10       14.98     13.23 o
  -5   5  16       66.72       66.79     17.23 o
  -3   5  16      710.00      737.13     71.61 o
  -1   5  16      282.30      334.09     87.20 o
   1   5  16      203.02      204.15     34.63 o
   3   5  16       81.12       40.67     24.05 o
 -22   6  16        9.06        2.59     12.42 o
 -20   6  16       48.59       27.07     12.24 o
 -18   6  16        0.01       -5.01     10.02 o
 -16   6  16       11.23        5.00      9.74 o
 -14   6  16        7.68       15.24      8.86 o
 -12   6  16        9.30       -4.17      8.35 o
 -10   6  16       53.04       28.61     10.67 o
  -8   6  16       25.30       20.75     12.23 o
  -6   6  16        6.15        6.52     12.30 o
  -4   6  16      341.26      419.82     30.20 o
  -2   6  16      256.03      247.34     22.29 o
   0   6  16       68.13       69.68     19.04 o
   2   6  16       21.84       20.32     19.21 o
 -21   7  16        3.15       13.44     17.71 o
 -19   7  16       78.06       93.89     14.84 o
 -17   7  16       11.37       -5.12     10.23 o
 -15   7  16       39.86       22.13     11.31 o
 -13   7  16        3.45        1.26      9.60 o
 -11   7  16       22.19       10.16     10.02 o
  -9   7  16        2.95        2.01     10.15 o
  -7   7  16       42.31       45.94     12.69 o
  -5   7  16     1132.19     1162.48     39.57 o
  -3   7  16      460.65      462.35     32.23 o
  -1   7  16        0.15       11.01     15.44 o
   1   7  16       46.52       61.62     19.27 o
 -18   8  16       93.25       68.15     20.21 o
 -16   8  16       64.66       71.03     14.10 o
 -14   8  16       14.20       13.58     10.55 o
 -12   8  16       30.42       24.48     11.35 o
 -10   8  16        0.68       -1.63     10.48 o
  -8   8  16       29.83       17.02     14.36 o
  -6   8  16        0.84        3.74     12.50 o
  -4   8  16      265.75      222.93     32.91 o
  -2   8  16       83.49       99.25     22.33 o
   0   8  16       90.93      112.94     23.59 o
 -17   9  16       20.41       14.05     13.16 o
 -15   9  16       25.63       48.45     14.33 o
 -13   9  16        3.24       -5.55     11.10 o
 -11   9  16       68.73       62.06     13.65 o
  -9   9  16        1.35       -4.56     11.32 o
  -7   9  16       74.65       64.67     16.81 o
  -5   9  16       17.36       39.23     14.18 o
  -3   9  16       26.03       62.76     18.43 o
  -1   9  16       11.64       12.88     19.31 o
 -14  10  16       15.02       41.53     15.25 o
 -12  10  16        4.68       10.82     12.58 o
 -10  10  16        0.43        1.77     12.11 o
  -8  10  16       11.79       13.65     13.10 o
  -6  10  16       10.78       10.16     13.06 o
  -4  10  16       35.35       34.71     16.20 o
 -11  11  16        0.93       -0.59     30.23 o
  -9  11  16       23.35       35.88     14.89 o
  -7  11  16       56.43       70.61     35.70 o
 -23   1  17        0.36       -8.98     17.97 o
 -21   1  17        0.10       -4.27      8.54 o
 -19   1  17        2.26       -4.42     15.79 o
 -17   1  17        1.82       14.91     18.34 o
 -15   1  17      268.01      282.27     35.60 o
 -13   1  17       29.93       12.48     22.63 o
 -11   1  17        1.28       -2.59      5.82 o
  -9   1  17      304.66      355.85     16.61 o
  -7   1  17        0.00        9.62     11.71 o
  -5   1  17       78.91      101.59     17.79 o
  -3   1  17      474.14      562.55     54.53 o
  -1   1  17       91.28      105.46     22.19 o
   1   1  17       51.70       42.29     20.00 o
   3   1  17      130.59      172.09     28.84 o
 -22   2  17       27.70       15.00     10.84 o
 -20   2  17       19.44        7.42     19.08 o
 -18   2  17        6.27       18.70     16.23 o
 -16   2  17        2.20        5.59     15.13 o
 -14   2  17      334.82      404.53     29.90 o
 -12   2  17        0.64       -3.03      6.06 o
 -10   2  17       79.03       67.22     15.70 o
  -8   2  17      312.35      297.53     20.07 o
  -6   2  17        0.14       -6.20     12.39 o
  -4   2  17       47.34       68.89     27.89 o
  -2   2  17       82.72       99.48     20.55 o
   0   2  17      508.79      555.24     41.66 o
   2   2  17       16.07        7.16     20.36 o
 -23   3  17       16.04       -4.49     14.82 o
 -21   3  17        6.15       19.96     12.44 o
 -19   3  17       10.39        8.21      9.38 o
 -17   3  17       67.29       64.15     10.87 o
 -15   3  17       33.12       26.58      7.76 o
 -13   3  17        1.25       -2.63      6.38 o
 -11   3  17      290.31      247.98     16.05 o
  -9   3  17      136.16      140.72     15.58 o
  -7   3  17       15.81        9.43     12.93 o
  -5   3  17       27.72       20.77     15.03 o
  -3   3  17       81.24       40.15     42.13 o
  -1   3  17       25.96        1.92     17.23 o
   1   3  17        0.96       48.62     20.06 o
   3   3  17      117.41      158.51     49.64 o
 -22   4  17        4.23       -9.31     18.63 o
 -20   4  17        2.28       -1.02     11.57 o
 -18   4  17       59.39       65.44      9.15 o
 -16   4  17        0.39       -3.46      6.93 o
 -14   4  17      198.92      198.04     14.15 o
 -12   4  17       10.77       14.45      9.03 o
 -10   4  17       73.10       86.03     13.86 o
  -8   4  17      146.57      162.95     19.31 o
  -6   4  17      213.69      181.61     26.24 o
  -4   4  17       26.76       29.59     16.48 o
  -2   4  17      184.29      213.87     35.70 o
   0   4  17       73.73       20.50     26.92 o
   2   4  17      110.53      128.31     26.95 o
 -21   5  17        3.43       16.96     14.53 o
 -19   5  17       12.37       12.46     10.62 o
 -17   5  17       39.63       32.37     12.64 o
 -15   5  17       45.40       29.11     11.83 o
 -13   5  17        6.92        0.89      8.95 o
 -11   5  17      166.98      135.02     14.34 o
  -9   5  17       11.18        2.37     12.78 o
  -7   5  17        0.22       -2.49     13.77 o
  -5   5  17      189.92      209.01     22.48 o
  -3   5  17       55.22       51.57     28.97 o
  -1   5  17        0.80        6.65     17.06 o
   1   5  17        2.96       -6.26     18.70 o
 -20   6  17      129.94      151.28     15.54 o
 -18   6  17       14.75       21.33     23.00 o
 -16   6  17        0.01        4.30      9.81 o
 -14   6  17        2.14        5.81      8.79 o
 -12   6  17       18.86       10.03      9.60 o
 -10   6  17      290.86      303.77     21.94 o
  -8   6  17      460.84      485.39     30.63 o
  -6   6  17        4.55       10.44     14.96 o
  -4   6  17      138.03      139.24     22.36 o
  -2   6  17       98.32       55.27     17.27 o
   0   6  17       31.35       31.87     26.68 o
 -19   7  17        3.38       16.91     11.91 o
 -17   7  17        3.09       -3.97     10.90 o
 -15   7  17       18.46        8.53     11.47 o
 -13   7  17      213.05      214.33     15.48 o
 -11   7  17      161.56      192.08     15.47 o
  -9   7  17        0.67       -0.70     10.65 o
  -7   7  17      104.88      118.05     17.37 o
  -5   7  17      306.54      365.55     24.89 o
  -3   7  17       46.87       98.70     18.33 o
  -1   7  17       11.51       14.36     16.36 o
 -18   8  17        2.61        1.95     17.95 o
 -16   8  17        2.69        0.23     11.73 o
 -14   8  17       32.71       56.84     12.89 o
 -12   8  17        8.75       -0.20     10.92 o
 -10   8  17       20.64       20.72     11.68 o
  -8   8  17        5.07        1.85     12.75 o
  -6   8  17       62.01       54.06     17.42 o
  -4   8  17       33.13       33.01     17.02 o
  -2   8  17       50.80       60.65     20.46 o
 -15   9  17      121.94      157.52     25.31 o
 -13   9  17      102.33      111.55     15.09 o
 -11   9  17        0.51       -5.69     11.38 o
  -9   9  17        8.77        3.09     12.15 o
  -7   9  17       12.62       19.31     13.32 o
  -5   9  17        0.09        9.77     13.55 o
 -10  10  17       16.40       75.68     32.96 o
 -22   0  18       42.03       61.64     32.58 o
 -20   0  18        1.36        5.07     25.75 o
 -18   0  18        0.06      -11.12     22.24 o
 -16   0  18      276.88      332.81     41.75 o
 -14   0  18      354.63      302.98     39.60 o
 -12   0  18       26.43       50.10     25.26 o
 -10   0  18       86.83       74.71     17.56 o
  -8   0  18        2.04        6.44     17.16 o
  -6   0  18        0.32       -2.73     18.92 o
  -4   0  18      264.53      198.40     31.99 o
  -2   0  18      325.15      411.25     43.90 o
   0   0  18        0.38        3.12     25.36 o
 -21   1  18       18.32       -8.71     17.43 o
 -19   1  18        0.31       -7.93     15.85 o
 -17   1  18        6.47        9.66     16.54 o
 -15   1  18       96.93       95.56     21.50 o
 -13   1  18       17.90       47.20     25.55 o
 -11   1  18       49.61       33.18      8.52 o
  -9   1  18        7.29        4.71     11.30 o
  -7   1  18       69.91       90.20     29.16 o
  -5   1  18      182.15      191.45     21.58 o
  -3   1  18      180.61      221.11     24.69 o
  -1   1  18      346.84      413.49     32.83 o
   1   1  18       20.55       -9.27     19.79 o
 -22   2  18        8.57       21.46     11.51 o
 -20   2  18       71.84       63.29     23.51 o
 -18   2  18       89.65      106.86     22.18 o
 -16   2  18        1.53       10.06     18.92 o
 -14   2  18        3.18       10.26      9.38 o
 -12   2  18      144.10      183.49     10.63 o
 -10   2  18       27.35       15.75     10.41 o
  -8   2  18        4.04       24.96     12.62 o
  -6   2  18      188.00      169.45     19.86 o
  -4   2  18      147.88      200.76     30.24 o
  -2   2  18       26.68       10.10     45.55 o
   0   2  18        0.30       -1.23     19.44 o
 -21   3  18        0.75      -12.45     26.43 o
 -19   3  18       54.16       64.82     10.84 o
 -17   3  18        9.06        0.57      8.85 o
 -15   3  18       11.46        2.01      9.14 o
 -13   3  18      277.19      285.97     14.74 o
 -11   3  18        4.62       15.09     10.30 o
  -9   3  18       65.38      111.60     15.54 o
  -7   3  18       59.99       68.22     20.58 o
  -5   3  18        6.88        0.81     14.82 o
  -3   3  18        4.00        9.04     16.34 o
  -1   3  18       15.84       -8.58     17.15 o
 -20   4  18       47.06       25.60     14.24 o
 -18   4  18       13.35       31.23     11.16 o
 -16   4  18       20.72       11.29     10.30 o
 -14   4  18       42.75       42.18     14.01 o
 -12   4  18      139.14      158.59     13.66 o
 -10   4  18       27.58       31.92     20.58 o
  -8   4  18       18.51       31.23     14.34 o
  -6   4  18       19.32        3.97     15.03 o
  -4   4  18       50.86       58.33     19.16 o
  -2   4  18       48.23       18.62     18.66 o
   0   4  18       38.28       -1.69     21.65 o
 -19   5  18        2.50        3.94      9.33 o
 -17   5  18      182.15      181.85     13.75 o
 -15   5  18      172.33      196.02     17.26 o
 -13   5  18       74.13       71.85     11.97 o
 -11   5  18      100.40      120.90     13.77 o
  -9   5  18       72.74       80.75     15.93 o
  -7   5  18      176.17      177.68     20.76 o
  -5   5  18       39.22       73.13     47.69 o
  -3   5  18       20.45        2.94     16.69 o
  -1   5  18       97.24      144.76     25.78 o
 -18   6  18      147.88      218.77     15.75 o
 -16   6  18       39.74       36.60     11.47 o
 -14   6  18        2.76       -4.58      9.16 o
 -12   6  18        3.33       -2.19      9.51 o
 -10   6  18       96.04       86.33     18.92 o
  -8   6  18        0.29        1.12     12.50 o
  -6   6  18        0.40       14.41     15.54 o
  -4   6  18      171.81      158.13     20.04 o
  -2   6  18      338.29      365.96     27.75 o
 -17   7  18        0.01       10.79     11.46 o
 -15   7  18        1.23       -5.38     10.75 o
 -13   7  18        1.37       -4.99      9.98 o
 -11   7  18        0.95       -1.93     10.49 o
  -9   7  18       40.99       29.59     12.38 o
  -7   7  18        9.41        5.83     12.91 o
  -5   7  18        0.33       24.40     15.42 o
 -14   8  18        3.75       19.22     12.78 o
 -12   8  18       24.20       26.40     12.18 o
 -10   8  18        1.09        1.25     11.99 o
  -8   8  18       25.03       32.40     13.44 o
  -6   8  18       20.15      -13.36     26.72 o
 -19   1  19        7.01        8.19     17.83 o
 -17   1  19      155.48      159.79     24.91 o
 -15   1  19        1.16       -0.59     16.32 o
 -13   1  19       43.41       35.89     13.26 o
 -11   1  19       58.46       83.63     13.16 o
  -9   1  19       22.36       36.99     18.43 o
  -7   1  19       29.10        6.84     14.66 o
  -5   1  19       40.00       22.92     30.33 o
  -3   1  19       75.54       69.61     20.33 o
 -20   2  19       25.49       28.50     24.58 o
 -18   2  19        0.40       -8.65     17.30 o
 -16   2  19       26.71       12.68     31.60 o
 -14   2  19        6.75       18.04     10.53 o
 -12   2  19       23.46       22.71      9.97 o
 -10   2  19       36.95       23.98     12.06 o
  -8   2  19      233.83      274.94     22.00 o
  -6   2  19        0.08       -5.29     13.75 o
  -4   2  19      120.94      176.39     24.40 o
  -2   2  19        0.18        6.97     18.87 o
 -19   3  19      128.43      184.09     55.79 o
 -17   3  19        4.21       16.73     18.16 o
 -15   3  19       19.33       22.27     10.93 o
 -13   3  19        0.01        4.43      8.54 o
 -11   3  19        1.14       -5.03     10.05 o
  -9   3  19        6.91       23.20     19.31 o
  -7   3  19      134.42      141.72     19.64 o
  -5   3  19       24.12       30.02     17.09 o
  -3   3  19      142.93      172.16     24.75 o
 -18   4  19       20.01       -5.28     11.41 o
 -16   4  19        1.64       -4.84      9.69 o
 -14   4  19       22.50       32.90      9.60 o
 -12   4  19        6.50        4.15     13.53 o
 -10   4  19        5.17        0.56     21.75 o
  -8   4  19       98.82      111.76     18.21 o
  -6   4  19       16.61       16.87     15.89 o
  -4   4  19       50.47       44.95     26.72 o
 -17   5  19        1.38       13.64      9.37 o
 -15   5  19       11.39        9.19     13.80 o
 -13   5  19       28.32       24.90     10.84 o
 -11   5  19       66.93       83.52     13.74 o
  -9   5  19        2.25       -6.81     13.62 o
  -7   5  19       43.25       43.86     17.31 o
  -5   5  19       66.69       98.90     21.14 o
 -14   6  19       13.22       -4.04     16.41 o
 -12   6  19        0.12       10.25     10.61 o
 -10   6  19       16.44       32.60     11.92 o
  -8   6  19        2.09       25.51     18.24 o
 -16   0  20        0.03        1.17     24.19 o
 -14   0  20       24.67       18.92     24.97 o
 -12   0  20       80.68      111.77     18.34 o
 -10   0  20       16.28       20.29     18.34 o
  -8   0  20      154.97      150.20     27.31 o
  -6   0  20      216.17      249.70     35.31 o
 -17   1  20       26.93       32.33     20.19 o
 -15   1  20       44.94       41.25     35.60 o
 -13   1  20       31.62       45.45     14.43 o
 -11   1  20       21.91       44.24     31.01 o
  -9   1  20        0.72       10.90     13.30 o
  -7   1  20        0.18       -4.91     14.46 o
 -16   2  20       86.88      106.80     23.49 o
 -14   2  20       60.50       56.14     19.31 o
 -12   2  20       12.58       27.05     11.47 o
 -10   2  20        3.31       -6.20     12.39 o
  -8   2  20        8.85        3.12     14.59 o
  -6   2  20        1.76        5.66     16.20 o
 -15   3  20       87.72      142.82     26.58 o
 -13   3  20       10.62       34.26     10.18 o
 -11   3  20       58.55       79.79     14.67 o
  -9   3  20       52.53       54.08     16.14 o
  -7   3  20       86.87       71.57     18.55 o
 -14   4  20        8.73        1.59      9.78 o
 -12   4  20       32.90       46.34     15.65 o
 -10   4  20        0.69       -2.48     20.09 o
 
